# Supplementary material for: Targeted next generation sequencing as a tool for precision medicine
Source: BMC Med Genomics. 2019 Jun 3;12:81. doi: 10.1186/s12920-019-0527-2 (PMC6547602; doi:10.1186/s12920-019-0527-2)
Supplement: Supplementary file 1 — Table S1. Genomic coordinates of PGxSeq capture probe design. Table S2. Known promoter and intronic SNVs targeted in PGxSeq panel. Table S3. Polymerase chain reaction conditions and primers used for Sanger sequencing of rare NGS variants. Table S4. TaqMan assay ID for the validated clinically relevant SNVs. Table S5. Concordance of rare variation in select genes by Sanger sequencing. Table S6. Characterization of unique variants identified by PGxSeq in 235 Caucasian subjects. (XLSX 298 kb) [file 12920_2019_527_MOESM1_ESM.xlsx]

## Sheet: Table S1
		Table S1. Genomic coordinates of PGxSeq capture probe design.
		GRCh37/hg19 assembly
		Gene	Chr	Start	Stop	Length (bp)
		ABCB1	7	87132778	87133028	250
		ABCB1	7	87133028	87133915	887		Target Sequence bp	722445
		ABCB1	7	87135062	87135509	447		Total bp (with 4.25% overlap)	754118
		ABCB1	7	87138440	87138947	507
		ABCB1	7	87144396	87144894	498
		ABCB1	7	87145674	87146131	457
		ABCB1	7	87148491	87148932	441
		ABCB1	7	87149941	87150342	401
		ABCB1	7	87160459	87160963	504
		ABCB1	7	87165623	87166007	384
		ABCB1	7	87168433	87168811	378
		ABCB1	7	87170522	87170930	408
		ABCB1	7	87173294	87173741	447
		ABCB1	7	87173988	87174465	477
		ABCB1	7	87175028	87175490	462
		ABCB1	7	87178513	87178984	471
		ABCB1	7	87179016	87179520	504
		ABCB1	7	87179336	87179762	426
		ABCB1	7	87179633	87180044	411
		ABCB1	7	87179890	87180304	414
		ABCB1	7	87182926	87183398	472
		ABCB1	7	87190428	87190853	425
		ABCB1	7	87195235	87195707	472
		ABCB1	7	87195950	87196442	492
		ABCB1	7	87199337	87199689	352
		ABCB1	7	87214677	87215146	469
		ABCB1	7	87224931	87225280	349
		ABCB1	7	87229282	87229656	374
		ABCB1	7	87229920	87230544	624
		ABCB1	7	87342326	87342789	463
		ABCB1	7	87342789	87343039	250
		ABCB11	2	169779048	169779298	250
		ABCB11	2	169779298	169780482	1184
		ABCB11	2	169781016	169781463	447
		ABCB11	2	169783515	169784022	507
		ABCB11	2	169787024	169787522	498
		ABCB11	2	169788736	169789193	457
		ABCB11	2	169791543	169792085	542
		ABCB11	2	169792589	169793093	504
		ABCB11	2	169800964	169801426	462
		ABCB11	2	169801216	169801621	405
		ABCB11	2	169814323	169814788	465
		ABCB11	2	169820565	169820968	403
		ABCB11	2	169824786	169825150	364
		ABCB11	2	169825709	169826211	502
		ABCB11	2	169826404	169826875	471
		ABCB11	2	169828206	169828721	515
		ABCB11	2	169830074	169830500	426
		ABCB11	2	169832936	169833347	411
		ABCB11	2	169836225	169836639	414
		ABCB11	2	169842469	169842944	475
		ABCB11	2	169847160	169847585	425
		ABCB11	2	169850070	169850542	472
		ABCB11	2	169851708	169852142	434
		ABCB11	2	169852994	169853382	388
		ABCB11	2	169869631	169870170	539
		ABCB11	2	169870662	169871014	352
		ABCB11	2	169873137	169873459	322
		ABCB11	2	169874409	169874812	403
		ABCB11	2	169887584	169887983	399
		ABCB11	2	169887983	169888233	250
		ABCC1	16	16043033	16043283	250
		ABCC1	16	16043283	16043806	523
		ABCC1	16	16101522	16101999	477
		ABCC1	16	16103482	16103908	426
		ABCC1	16	16108197	16108635	438
		ABCC1	16	16110202	16110628	426
		ABCC1	16	16126815	16127177	362
		ABCC1	16	16130178	16130610	432
		ABCC1	16	16138156	16138687	531
		ABCC1	16	16139542	16140020	478
		ABCC1	16	16141848	16142310	462
		ABCC1	16	16146430	16146823	393
		ABCC1	16	16149798	16150568	770
		ABCC1	16	16161862	16162309	447
		ABCC1	16	16165348	16165736	388
		ABCC1	16	16170032	16170408	376
		ABCC1	16	16173058	16173485	427
		ABCC1	16	16177072	16177549	477
		ABCC1	16	16180530	16180998	468
		ABCC1	16	16184111	16184595	484
		ABCC1	16	16192579	16192909	330
		ABCC1	16	16196333	16196724	391
		ABCC1	16	16200444	16200880	436
		ABCC1	16	16205081	16205589	508
		ABCC1	16	16208472	16209083	611
		ABCC1	16	16215681	16216181	500
		ABCC1	16	16218495	16218922	427
		ABCC1	16	16219516	16219918	402
		ABCC1	16	16225495	16225942	447
		ABCC1	16	16228056	16228515	459
		ABCC1	16	16230184	16230651	467
		ABCC1	16	16232070	16232565	495
		ABCC1	16	16234879	16237080	2201
		ABCC1	16	16237080	16237330	250
		ABCC2	10	101542062	101542312	250
		ABCC2	10	101542312	101542784	472
		ABCC2	10	101544214	101544688	474
		ABCC2	10	101551840	101552266	426
		ABCC2	10	101553157	101553592	435
		ABCC2	10	101553498	101553906	408
		ABCC2	10	101554019	101554375	356
		ABCC2	10	101556703	101557238	535
		ABCC2	10	101558813	101559277	464
		ABCC2	10	101559992	101560470	478
		ABCC2	10	101563625	101564180	555
		ABCC2	10	101564988	101565354	366
		ABCC2	10	101566990	101567428	438
		ABCC2	10	101567689	101568136	447
		ABCC2	10	101569740	101570125	385
		ABCC2	10	101571142	101571509	367
		ABCC2	10	101572624	101573051	427
		ABCC2	10	101576914	101577391	477
		ABCC2	10	101578396	101578864	468
		ABCC2	10	101578695	101579176	481
		ABCC2	10	101589913	101590340	427
		ABCC2	10	101590322	101590758	436
		ABCC2	10	101591217	101591737	520
		ABCC2	10	101591583	101592038	455
		ABCC2	10	101593986	101594442	456
		ABCC2	10	101595697	101596197	500
		ABCC2	10	101601573	101602000	427
		ABCC2	10	101603405	101603807	402
		ABCC2	10	101603928	101604372	444
		ABCC2	10	101605230	101605689	459
		ABCC2	10	101606567	101607034	467
		ABCC2	10	101610208	101610703	495
		ABCC2	10	101611108	101611812	704
		ABCC2	10	101611812	101612062	250
		ABCC3	17	48711817	48712067	250
		ABCC3	17	48712067	48712492	425
		ABCC3	17	48733042	48733519	477
		ABCC3	17	48733912	48734338	426
		ABCC3	17	48734256	48734694	438
		ABCC3	17	48735292	48735718	426
		ABCC3	17	48735645	48736007	362
		ABCC3	17	48736447	48736879	432
		ABCC3	17	48738133	48738625	492
		ABCC3	17	48740891	48741369	478
		ABCC3	17	48741160	48741622	462
		ABCC3	17	48742363	48742756	393
		ABCC3	17	48744764	48745438	674
		ABCC3	17	48745073	48745520	447
		ABCC3	17	48745640	48746028	388
		ABCC3	17	48746063	48746430	367
		ABCC3	17	48746350	48746777	427
		ABCC3	17	48746562	48747039	477
		ABCC3	17	48750181	48750649	468
		ABCC3	17	48750679	48751169	490
		ABCC3	17	48752572	48752987	415
		ABCC3	17	48752841	48753286	445
		ABCC3	17	48753093	48753601	508
		ABCC3	17	48753488	48754099	611
		ABCC3	17	48754954	48755454	500
		ABCC3	17	48755303	48755730	427
		ABCC3	17	48756109	48757410	1301
		ABCC3	17	48760820	48761267	447
		ABCC3	17	48761159	48761618	459
		ABCC3	17	48761919	48762386	467
		ABCC3	17	48764746	48765241	495
		ABCC3	17	48768302	48769213	911
		ABCC3	17	48769213	48769463	250
		ABCC4	13	95671682	95671932	250
		ABCC4	13	95671932	95674086	2154
		ABCC4	13	95686708	95687143	435
		ABCC4	13	95695785	95696191	406
		ABCC4	13	95696369	95696842	473
		ABCC4	13	95705198	95705588	390
		ABCC4	13	95714807	95715263	456
		ABCC4	13	95723765	95724257	492
		ABCC4	13	95725307	95725708	401
		ABCC4	13	95726317	95726728	411
		ABCC4	13	95727535	95727955	420
		ABCC4	13	95735243	95735694	451
		ABCC4	13	95747874	95748583	709
		ABCC4	13	95768025	95768405	380
		ABCC4	13	95813292	95813739	447
		ABCC4	13	95815225	95815620	395
		ABCC4	13	95815713	95816051	338
		ABCC4	13	95816481	95816922	441
		ABCC4	13	95818261	95818771	510
		ABCC4	13	95822635	95823032	397
		ABCC4	13	95829810	95830197	387
		ABCC4	13	95830100	95830495	395
		ABCC4	13	95838804	95839296	492
		ABCC4	13	95840556	95840946	390
		ABCC4	13	95846939	95847341	402
		ABCC4	13	95858635	95859185	550
		ABCC4	13	95859903	95860329	426
		ABCC4	13	95861537	95862001	464
		ABCC4	13	95862795	95863185	390
		ABCC4	13	95886713	95887238	525
		ABCC4	13	95899078	95899499	421
		ABCC4	13	95899746	95900157	411
		ABCC4	13	95918215	95918668	453
		ABCC4	13	95921413	95921826	413
		ABCC4	13	95953344	95953837	493
		ABCC4	13	95953837	95954087	250
		ABCC5	3	183637323	183637573	250
		ABCC5	3	183637573	183639339	1766
		ABCC5	3	183643192	183643657	465
		ABCC5	3	183644967	183645381	414
		ABCC5	3	183646384	183646763	379
		ABCC5	3	183655538	183655998	460
		ABCC5	3	183660364	183660854	490
		ABCC5	3	183663487	183663877	390
		ABCC5	3	183664961	183665448	487
		ABCC5	3	183667390	183667819	429
		ABCC5	3	183667609	183668063	454
		ABCC5	3	183669078	183669508	430
		ABCC5	3	183669494	183669941	447
		ABCC5	3	183670723	183671208	485
		ABCC5	3	183677370	183677773	403
		ABCC5	3	183679148	183679592	444
		ABCC5	3	183681022	183681526	504
		ABCC5	3	183682822	183683195	373
		ABCC5	3	183683014	183683439	425
		ABCC5	3	183685332	183685704	372
		ABCC5	3	183689200	183689972	772
		ABCC5	3	183695154	183695562	408
		ABCC5	3	183696140	183696589	449
		ABCC5	3	183699364	183699812	448
		ABCC5	3	183700088	183700562	474
		ABCC5	3	183700411	183700945	534
		ABCC5	3	183701390	183702855	1465
		ABCC5	3	183702941	183703393	452
		ABCC5	3	183705407	183705855	448
		ABCC5	3	183706209	183706665	456
		ABCC5	3	183706863	183707321	458
		ABCC5	3	183718300	183719189	889
		ABCC5	3	183731901	183732385	484
		ABCC5	3	183735467	183735877	410
		ABCC5	3	183735877	183736127	250
		ABCG2	4	89011015	89011265	250
		ABCG2	4	89011265	89013683	2418
		ABCG2	4	89015578	89015961	383
		ABCG2	4	89016521	89016911	390
		ABCG2	4	89018454	89018909	455
		ABCG2	4	89020325	89020750	425
		ABCG2	4	89022231	89022621	390
		ABCG2	4	89028185	89028568	383
		ABCG2	4	89034304	89034855	551
		ABCG2	4	89035958	89036360	402
		ABCG2	4	89039110	89039562	452
		ABCG2	4	89042636	89043094	458
		ABCG2	4	89052062	89052515	453
		ABCG2	4	89052804	89053219	415
		ABCG2	4	89053577	89053937	360
		ABCG2	4	89060794	89061316	522
		ABCG2	4	89079387	89080161	774
		ABCG2	4	89080206	89080609	403
		ABCG2	4	89151995	89152624	629
		ABCG2	4	89152624	89152874	250
		ADRB1	10	115803405	115803655	250
		ADRB1	10	115803655	115806817	3162
		ADRB1	10	115806817	115807067	250
		ADRB2	5	148205755	148206005	250
		ADRB2	5	148206005	148208347	2342
		ADRB2	5	148208347	148208597	250
		AhR	7	17337875	17338125	250
		AhR	7	17338125	17339103	978
		AhR	7	17349409	17349897	488
		AhR	7	17361974	17362381	407
		AhR	7	17367232	17367622	390
		AhR	7	17369425	17369849	424
		AhR	7	17370229	17370660	431
		AhR	7	17373385	17373888	503
		AhR	7	17374360	17374770	410
		AhR	7	17375118	17375560	442
		AhR	7	17378459	17380002	1543
		AhR	7	17382394	17385925	3531
		AhR	7	17385925	17386175	250
		AMPD1	1	115215319	115215569	250
		AMPD1	1	115215569	115216043	474
		AMPD1	1	115216109	115216520	411
		AMPD1	1	115216379	115216853	474
		AMPD1	1	115217222	115217643	421
		AMPD1	1	115218000	115218464	464
		AMPD1	1	115218347	115218774	427
		AMPD1	1	115219821	115220285	464
		AMPD1	1	115220380	115220812	432
		AMPD1	1	115220803	115221298	495
		AMPD1	1	115222049	115222479	430
		AMPD1	1	115222729	115223249	520
		AMPD1	1	115226669	115227135	466
		AMPD1	1	115229215	115229681	466
		AMPD1	1	115231031	115231512	481
		AMPD1	1	115235906	115236218	312
		AMPD1	1	115237920	115238389	469
		AMPD1	1	115238389	115238639	250
		AOX1	2	201450330	201450580	250
		AOX1	2	201450580	201451026	446
		AOX1	2	201457718	201458076	358
		AOX1	2	201459844	201460241	397
		AOX1	2	201461969	201462378	409
		AOX1	2	201464192	201464619	427
		AOX1	2	201466856	201467218	362
		AOX1	2	201467839	201468229	390
		AOX1	2	201468589	201468970	381
		AOX1	2	201469268	201469713	445
		AOX1	2	201470108	201470501	393
		AOX1	2	201473556	201474008	452
		AOX1	2	201473792	201474287	495
		AOX1	2	201475956	201476366	410
		AOX1	2	201477181	201477666	485
		AOX1	2	201478376	201478839	463
		AOX1	2	201480543	201480936	393
		AOX1	2	201485222	201485692	470
		AOX1	2	201485692	201486119	427
		AOX1	2	201488433	201488856	423
		AOX1	2	201491925	201492322	397
		AOX1	2	201499363	201499788	425
		AOX1	2	201501483	201501917	434
		AOX1	2	201502787	201503175	388
		AOX1	2	201505670	201506057	387
		AOX1	2	201507182	201507674	492
		AOX1	2	201515546	201516074	528
		AOX1	2	201521414	201521810	396
		AOX1	2	201523737	201524166	429
		AOX1	2	201524567	201524942	375
		AOX1	2	201526151	201526504	353
		AOX1	2	201527427	201527842	415
		AOX1	2	201531259	201531625	366
		AOX1	2	201533187	201533676	489
		AOX1	2	201534147	201534615	468
		AOX1	2	201535201	201536367	1166
		AOX1	2	201536367	201536617	250
		ARNT	1	150781780	150782030	250
		ARNT	1	150782030	150784736	2706
		ARNT	1	150785497	150785964	467
		ARNT	1	150786402	150786865	463
		ARNT	1	150788584	150789032	448
		ARNT	1	150789113	150789516	403
		ARNT	1	150789407	150789828	421
		ARNT	1	150789686	150790074	388
		ARNT	1	150790245	150790656	411
		ARNT	1	150795519	150795971	452
		ARNT	1	150798868	150799243	375
		ARNT	1	150801418	150801853	435
		ARNT	1	150802229	150802606	377
		ARNT	1	150804143	150804529	386
		ARNT	1	150804659	150805025	366
		ARNT	1	150806863	150807266	403
		ARNT	1	150808605	150809119	514
		ARNT	1	150811766	150812280	514
		ARNT	1	150814749	150815094	345
		ARNT	1	150818588	150818933	345
		ARNT	1	150825087	150825466	379
		ARNT	1	150830674	150831086	412
		ARNT	1	150833572	150833928	356
		ARNT	1	150848868	150849394	526
		ARNT	1	150849394	150849644	250
		ATIC	2	216176278	216176528	250
		ATIC	2	216176528	216177034	506
		ATIC	2	216176644	216177263	619
		ATIC	2	216176882	216177497	615
		ATIC	2	216182729	216183106	377
		ATIC	2	216184237	216184604	367
		ATIC	2	216189813	216190202	389
		ATIC	2	216190559	216191011	452
		ATIC	2	216191394	216191851	457
		ATIC	2	216196954	216197380	426
		ATIC	2	216197922	216198330	408
		ATIC	2	216199491	216199877	386
		ATIC	2	216200607	216200997	390
		ATIC	2	216203351	216203780	429
		ATIC	2	216209351	216209744	393
		ATIC	2	216211331	216211814	483
		ATIC	2	216213666	216214122	456
		ATIC	2	216214108	216214646	538
		ATIC	2	216214646	216214896	250
		CBR1	21	37441884	37442134	250
		CBR1	21	37442134	37442852	718
		CBR1	21	37443097	37444031	934
		CBR1	21	37443962	37445614	1652
		CBR1	21	37445614	37445864	250
		CBR3	21	37506862	37507112	250
		CBR3	21	37507112	37507929	817
		CBR3	21	37509972	37510380	408
		CBR3	21	37518223	37519010	787
		CBR3	21	37519010	37519260	250
		CDA	1	20915043	20915293	250
		CDA	1	20915293	20915926	633
		CDA	1	20919939	20920360	421
		CDA	1	20931270	20931682	412
		CDA	1	20940184	20940542	358
		CDA	1	20944794	20945550	756
		CDA	1	20945550	20945800	250
		CES1	16	55836363	55836613	250
		CES1	16	55836613	55837294	681
		CES1	16	55837290	55837663	373
		CES1	16	55840094	55840526	432
		CES1	16	55844278	55844926	648
		CES1	16	55844688	55845072	384
		CES1	16	55846664	55847105	441
		CES1	16	55850685	55851024	339
		CES1	16	55853296	55853701	405
		CES1	16	55854133	55854541	408
		CES1	16	55855129	55855583	454
		CES1	16	55857311	55857745	434
		CES1	16	55859912	55860357	445
		CES1	16	55862528	55863036	508
		CES1	16	55866765	55867225	460
		CES1	16	55867225	55867475	250
		CES2	16	66967946	66968196	250
		CES2	16	66968196	66970029	1833
		CES2	16	66971789	66972294	505
		CES2	16	66972969	66973411	442
		CES2	16	66973974	66974408	434
		CES2	16	66974189	66974748	559
		CES2	16	66974876	66975275	399
		CES2	16	66975258	66975699	441
		CES2	16	66975520	66975901	381
		CES2	16	66975857	66976302	445
		CES2	16	66976400	66976838	438
		CES2	16	66977051	66977424	373
		CES2	16	66977591	66979144	1553
		CES2	16	66979144	66979394	250
		CES4A	16	67022091	67022341	250
		CES4A	16	67022341	67022883	542
		CES4A	16	67029380	67029882	502
		CES4A	16	67029812	67030232	420
		CES4A	16	67034265	67034832	567
		CES4A	16	67034609	67035099	490
		CES4A	16	67035060	67035514	454
		CES4A	16	67036822	67037227	405
		CES4A	16	67037008	67037413	405
		CES4A	16	67037267	67037606	339
		CES4A	16	67037836	67038277	441
		CES4A	16	67038545	67038926	381
		CES4A	16	67038992	67039446	454
		CES4A	16	67040143	67040572	429
		CES4A	16	67040497	67040870	373
		CES4A	16	67042726	67043809	1083
		CES4A	16	67043809	67044059	250
		COMT	22	19928862	19929112	250
		COMT	22	19929112	19929570	458
		COMT	22	19938309	19938725	416
		COMT	22	19938894	19939327	433
		COMT	22	19948571	19948962	391
		COMT	22	19949069	19949547	478
		COMT	22	19949605	19950488	883
		COMT	22	19950938	19951432	494
		COMT	22	19951540	19952069	529
		COMT	22	19955908	19957648	1740
		COMT	22	19957648	19957898	250
		CYP1A1	15	75011482	75011732	250
		CYP1A1	15	75011732	75013265	1533
		CYP1A1	15	75013157	75013544	387
		CYP1A1	15	75013389	75013813	424
		CYP1A1	15	75013604	75013994	390
		CYP1A1	15	75013781	75014560	779
		CYP1A1	15	75014463	75015617	1154
		CYP1A1	15	75017631	75018027	396
		CYP1A1	15	75018027	75018277	250
		CYP1A2	15	75038120	75038320	200
		CYP1A2	15	75040783	75041033	250
		CYP1A2	15	75041033	75041388	355
		CYP1A2	15	75041817	75042017	200
		CYP1A2	15	75041920	75043060	1140
		CYP1A2	15	75043379	75043800	421
		CYP1A2	15	75043955	75044345	390
		CYP1A2	15	75044314	75044738	424
		CYP1A2	15	75045374	75045761	387
		CYP1A2	15	75046981	75049091	2110
		CYP1A2	15	75049091	75049341	250
		CYP1B1	2	38294345	38294595	250
		CYP1B1	2	38294595	38298603	4008
		CYP1B1	2	38301338	38302682	1344
		CYP1B1	2	38302772	38303473	701
		CYP1B1	2	38303473	38303723	250
		CYP2B6	19	41496803	41497053	250
		CYP2B6	19	41497053	41497531	478
		CYP2B6	19	41509700	41510218	518
		CYP2B6	19	41510051	41510501	450
		CYP2B6	19	41512659	41513120	461
		CYP2B6	19	41514973	41515450	477
		CYP2B6	19	41515748	41516190	442
		CYP2B6	19	41518052	41518540	488
		CYP2B6	19	41518428	41518870	442
		CYP2B6	19	41522400	41524451	2051
		CYP2B6	19	41524451	41524701	250
		CYP2C19	10	96405402	96405602	200
		CYP2C19	10	96521557	96521757	200
		CYP2C19	10	96522062	96522312	250
		CYP2C19	10	96522312	96522780	468
		CYP2C19	10	96534664	96535127	463
		CYP2C19	10	96534996	96535446	450
		CYP2C19	10	96540105	96540566	461
		CYP2C19	10	96541427	96541904	477
		CYP2C19	10	96580102	96580544	442
		CYP2C19	10	96602443	96602931	488
		CYP2C19	10	96609523	96609965	442
		CYP2C19	10	96612339	96612821	482
		CYP2C19	10	96612821	96613071	250
		CYP2C8	10	96796128	96796378	250
		CYP2C8	10	96796378	96797216	838
		CYP2C8	10	96798503	96798945	442
		CYP2C8	10	96800528	96800867	339
		CYP2C8	10	96802496	96802984	488
		CYP2C8	10	96805416	96805858	442
		CYP2C8	10	96817941	96818418	477
		CYP2C8	10	96824406	96824867	461
		CYP2C8	10	96826814	96827598	784
		CYP2C8	10	96827135	96827598	463
		CYP2C8	10	96828173	96828535	362
		CYP2C8	10	96828803	96829404	601
		CYP2C8	10	96829404	96829654	250
		CYP2C9	10	96698014	96698264	250
		CYP2C9	10	96698264	96698757	493
		CYP2C9	10	96701464	96701927	463
		CYP2C9	10	96701798	96703172	1374
		CYP2C9	10	96707385	96707846	461
		CYP2C9	10	96708714	96709191	477
		CYP2C9	10	96731710	96732152	442
		CYP2C9	10	96740789	96741277	488
		CYP2C9	10	96745639	96746081	442
		CYP2C9	10	96748453	96749298	845
		CYP2C9	10	96749298	96749548	250
		CYP2D6	22	42522100	42522350	250
		CYP2D6	22	42522350	42522904	554
		CYP2D6	22	42522702	42523144	442
		CYP2D6	22	42523298	42523786	488
		CYP2D6	22	42523693	42524135	442
		CYP2D6	22	42524025	42524502	477
		CYP2D6	22	42524635	42525096	461
		CYP2D6	22	42524884	42525337	453
		CYP2D6	22	42525589	42526061	472
		CYP2D6	22	42526463	42527033	570
		CYP2D6	22	42527033	42527283	250
		CYP2J2	1	60358579	60358829	250
		CYP2J2	1	60358829	60359651	822
		CYP2J2	1	60366486	60366925	439
		CYP2J2	1	60370392	60370880	488
		CYP2J2	1	60373307	60373749	442
		CYP2J2	1	60375305	60375782	477
		CYP2J2	1	60377129	60377590	461
		CYP2J2	1	60377683	60378133	450
		CYP2J2	1	60381459	60381922	463
		CYP2J2	1	60392058	60392573	515
		CYP2J2	1	60392573	60392823	250
		CYP3A4	7	99354182	99354432	250
		CYP3A4	7	99354432	99356001	1569
		CYP3A4	7	99358291	99358754	463
		CYP3A4	7	99359513	99360040	527
		CYP3A4	7	99361327	99361788	461
		CYP3A4	7	99363849	99364216	367
		CYP3A4	7	99364603	99365031	428
		CYP3A4	7	99365826	99366275	449
		CYP3A4	7	99366216	99366416	200
		CYP3A4	7	99367240	99367629	389
		CYP3A4	7	99367594	99368008	414
		CYP3A4	7	99370062	99370462	400
		CYP3A4	7	99375500	99375853	353
		CYP3A4	7	99377464	99377858	394
		CYP3A4	7	99381483	99381961	478
		CYP3A4	7	99381961	99382211	250
		CYP3A5	7	99245412	99245662	250
		CYP3A5	7	99245662	99246173	511
		CYP3A5	7	99247545	99248005	460
		CYP3A5	7	99250025	99250552	527
		CYP3A5	7	99257971	99258432	461
		CYP3A5	7	99260288	99260655	367
		CYP3A5	7	99261440	99261868	428
		CYP3A5	7	99262638	99263087	449
		CYP3A5	7	99264073	99264462	389
		CYP3A5	7	99264424	99264838	414
		CYP3A5	7	99268694	99269651	957
		CYP3A5	7	99270052	99270688	636
		CYP3A5	7	99272005	99272358	353
		CYP3A5	7	99273587	99274349	762
		CYP3A5	7	99277298	99277771	473
		CYP3A5	7	99277771	99278021	250
		CYP3A7	7	99332650	99333100	450
		CYP4F2	19	15988433	15988683	250
		CYP4F2	19	15988683	15989896	1213
		CYP4F2	19	15990005	15990388	383
		CYP4F2	19	15990263	15990628	365
		CYP4F2	19	15990423	15990857	434
		CYP4F2	19	15996583	15997013	430
		CYP4F2	19	15996901	15997268	367
		CYP4F2	19	16000082	16000653	571
		CYP4F2	19	16000971	16001393	422
		CYP4F2	19	16002968	16003542	574
		CYP4F2	19	16003188	16003542	354
		CYP4F2	19	16006165	16006610	445
		CYP4F2	19	16008073	16008572	499
		CYP4F2	19	16008685	16009034	349
		CYP4F2	19	16009034	16009284	250
		DHFR	5	79921644	79921894	250
		DHFR	5	79921894	79925134	3240
		DHFR	5	79929545	79929961	416
		DHFR	5	79933551	79933978	427
		DHFR	5	79945057	79945463	406
		DHFR	5	79949676	79950026	350
		DHFR	5	79950072	79950950	878
		DHFR	5	79950950	79951200	250
		DPYD	1	97542899	97543149	250
		DPYD	1	97543149	97544852	1703
		DPYD	1	97547735	97548176	441
		DPYD	1	97563894	97564338	444
		DPYD	1	97658474	97658954	480
		DPYD	1	97700257	97700700	443
		DPYD	1	97770664	97771084	420
		DPYD	1	97771582	97772003	421
		DPYD	1	97838966	97839350	384
		DPYD	1	97847798	97848167	369
		DPYD	1	97915464	97915929	465
		DPYD	1	97981131	97981647	516
		DPYD	1	98014965	98015450	485
		DPYD	1	98039165	98039676	511
		DPYD	1	98058623	98059093	470
		DPYD	1	98060464	98060872	408
		DPYD	1	98144500	98144888	388
		DPYD	1	98157122	98157504	382
		DPYD	1	98164756	98165253	497
		DPYD	1	98165595	98166008	413
		DPYD	1	98185163	98186632	1469
		DPYD	1	98186915	98187377	462
		DPYD	1	98205797	98206185	388
		DPYD	1	98293519	98293902	383
		DPYD	1	98348669	98349080	411
		DPYD	1	98386289	98386765	476
		DPYD	1	98386765	98387015	250
		DRD2	11	113279916	113280166	250
		DRD2	11	113280166	113281792	1626
		DRD2	11	113283127	113283755	628
		DRD2	11	113284435	113285333	898
		DRD2	11	113285992	113286483	491
		DRD2	11	113287434	113287871	437
		DRD2	11	113288598	113289008	410
		DRD2	11	113294934	113295554	620
		DRD2	11	113294938	113295844	906
		DRD2	11	113345647	113346151	504
		DRD2	11	113346229	113346563	334
		DRD2	11	113346563	113346813	250
		FMO1	1	171217232	171217482	250
		FMO1	1	171217482	171217912	430
		FMO1	1	171226945	171227508	563
		FMO1	1	171236531	171237020	489
		FMO1	1	171244334	171244797	463
		FMO1	1	171247717	171248160	443
		FMO1	1	171249774	171250274	500
		FMO1	1	171250966	171251622	656
		FMO1	1	171252132	171252505	373
		FMO1	1	171254190	171255263	1073
		FMO1	1	171255263	171255513	250
		FMO2	1	171153987	171154237	250
		FMO2	1	171154237	171154648	411
		FMO2	1	171154696	171155134	438
		FMO2	1	171162323	171162812	489
		FMO2	1	171165637	171166100	463
		FMO2	1	171168334	171168777	443
		FMO2	1	171172853	171173353	500
		FMO2	1	171174267	171174923	656
		FMO2	1	171176706	171177079	373
		FMO2	1	171177782	171180006	2224
		FMO2	1	171179788	171181972	2184
		FMO2	1	171181972	171182222	250
		FMO3	1	171059617	171059867	250
		FMO3	1	171059867	171060272	405
		FMO3	1	171061643	171062081	438
		FMO3	1	171068795	171069704	909
		FMO3	1	171070070	171070497	427
		FMO3	1	171072775	171073264	489
		FMO3	1	171076665	171077128	463
		FMO3	1	171077069	171077512	443
		FMO3	1	171079788	171080288	500
		FMO3	1	171082996	171083652	656
		FMO3	1	171085197	171085570	373
		FMO3	1	171086089	171087109	1020
		FMO3	1	171087109	171087359	250
		FPGS	9	130556475	130556725	250
		FPGS	9	130556725	130557241	516
		FPGS	9	130565003	130565491	488
		FPGS	9	130565357	130565833	476
		FPGS	9	130566413	130566842	429
		FPGS	9	130566627	130566981	354
		FPGS	9	130566764	130567129	365
		FPGS	9	130569101	130569516	415
		FPGS	9	130569337	130569715	378
		FPGS	9	130569549	130569911	362
		FPGS	9	130569714	130570117	403
		FPGS	9	130570362	130570740	378
		FPGS	9	130570686	130571134	448
		FPGS	9	130570928	130571318	390
		FPGS	9	130571812	130572263	451
		FPGS	9	130572159	130572535	376
		FPGS	9	130573073	130573440	367
		FPGS	9	130575323	130576706	1383
		FPGS	9	130576706	130576956	250
		GGH	8	63927238	63927488	250
		GGH	8	63927488	63928162	674
		GGH	8	63929901	63930339	438
		GGH	8	63936315	63936706	391
		GGH	8	63936488	63936895	407
		GGH	8	63938566	63939005	439
		GGH	8	63939589	63939974	385
		GGH	8	63942575	63942926	351
		GGH	8	63948064	63948479	415
		GGH	8	63951068	63951760	692
		GGH	8	63951760	63952010	250
		GSTM1	1	110230017	110230267	250
		GSTM1	1	110230267	110230681	414
		GSTM1	1	110230641	110231017	376
		GSTM1	1	110231144	110231509	365
		GSTM1	1	110231519	110231901	382
		GSTM1	1	110231696	110232097	401
		GSTM1	1	110232742	110233138	396
		GSTM1	1	110232925	110233336	411
		GSTM1	1	110235677	110236517	840
		GSTM1	1	110236517	110236767	250
		GSTP1	11	67350665	67350915	250
		GSTP1	11	67350915	67351465	550
		GSTP1	11	67351454	67351790	336
		GSTP1	11	67351784	67352191	407
		GSTP1	11	67352005	67352393	388
		GSTP1	11	67352458	67352862	404
		GSTP1	11	67353424	67353832	408
		GSTP1	11	67353709	67354274	565
		GSTP1	11	67354274	67354524	250
		GSTT1	22	24375738	24375988	250
		GSTT1	22	24375988	24376767	779
		GSTT1	22	24376671	24377148	477
		GSTT1	22	24379210	24379661	451
		GSTT1	22	24381549	24381937	388
		GSTT1	22	24382119	24383516	1397
		GSTT1	22	24383969	24384434	465
		GSTT1	22	24384434	24384684	250
		HNF1A	12	121416053	121416303	250
		HNF1A	12	121416303	121416793	490
		HNF1A	12	121416398	121417047	649
		HNF1A	12	121426485	121426985	500
		HNF1A	12	121431172	121431659	487
		HNF1A	12	121431816	121432358	542
		HNF1A	12	121433914	121434366	452
		HNF1A	12	121434193	121435119	926
		HNF1A	12	121434269	121434695	426
		HNF1A	12	121435126	121435835	709
		HNF1A	12	121436920	121437580	660
		HNF1A	12	121438717	121440464	1747
		HNF1A	12	121440464	121440714	250
		HNF4A	20	42984040	42984290	250
		HNF4A	20	42984290	42984643	353
		HNF4A	20	43018947	43019469	522
		HNF4A	20	43029745	43030277	532
		HNF4A	20	43031043	43031434	391
		HNF4A	20	43034547	43035022	475
		HNF4A	20	43035870	43036265	395
		HNF4A	20	43042183	43042590	407
		HNF4A	20	43042996	43043452	456
		HNF4A	20	43046914	43047302	388
		HNF4A	20	43048210	43048666	456
		HNF4A	20	43052507	43053426	919
		HNF4A	20	43056824	43057277	453
		HNF4A	20	43058012	43061635	3623
		HNF4A	20	43061635	43061885	250
		ITPA	20	3189113	3189363	250
		ITPA	20	3189363	3189829	466
		ITPA	20	3189855	3190413	558
		ITPA	20	3193664	3194022	358
		ITPA	20	3193753	3194179	426
		ITPA	20	3194480	3194854	374
		ITPA	20	3195776	3196108	332
		ITPA	20	3199012	3199428	416
		ITPA	20	3202336	3202713	377
		ITPA	20	3203861	3204666	805
		ITPA	20	3204666	3204916	250
		MTHFD1	14	64854358	64854608	250
		MTHFD1	14	64854608	64855336	728
		MTHFD1	14	64867360	64867745	385
		MTHFD1	14	64877657	64878017	360
		MTHFD1	14	64879039	64879393	354
		MTHFD1	14	64881925	64882362	437
		MTHFD1	14	64882206	64882607	401
		MTHFD1	14	64884455	64884892	437
		MTHFD1	14	64886381	64886793	412
		MTHFD1	14	64891371	64891799	428
		MTHFD1	14	64892297	64892695	398
		MTHFD1	14	64892586	64893060	474
		MTHFD1	14	64893904	64894341	437
		MTHFD1	14	64896751	64897098	347
		MTHFD1	14	64898099	64898507	408
		MTHFD1	14	64898354	64898729	375
		MTHFD1	14	64902136	64902539	403
		MTHFD1	14	64905663	64906040	377
		MTHFD1	14	64906693	64907315	622
		MTHFD1	14	64907952	64908321	369
		MTHFD1	14	64908621	64909033	412
		MTHFD1	14	64908830	64909270	440
		MTHFD1	14	64911260	64911602	342
		MTHFD1	14	64914784	64915185	401
		MTHFD1	14	64916012	64916490	478
		MTHFD1	14	64920321	64920729	408
		MTHFD1	14	64921290	64921743	453
		MTHFD1	14	64924781	64925175	394
		MTHFD1	14	64926326	64926875	549
		MTHFD1	14	64926875	64927125	250
		MTHFR	1	11845386	11845636	250
		MTHFR	1	11845636	11851105	5469
		MTHFR	1	11851113	11851533	420
		MTHFR	1	11852184	11852586	402
		MTHFR	1	11853813	11854296	483
		MTHFR	1	11854264	11854745	481
		MTHFR	1	11854635	11855070	435
		MTHFR	1	11855004	11855555	551
		MTHFR	1	11856112	11856697	585
		MTHFR	1	11860118	11860529	411
		MTHFR	1	11861067	11861606	539
		MTHFR	1	11862787	11863590	803
		MTHFR	1	11863311	11864739	1428
		MTHFR	1	11865286	11865620	334
		MTHFR	1	11865794	11866310	516
		MTHFR	1	11866310	11866560	250
		NAT1	8	18027570	18027820	250
		NAT1	8	18027820	18028166	346
		NAT1	8	18028037	18028398	361
		NAT1	8	18067139	18067614	475
		NAT1	8	18067467	18067839	372
		NAT1	8	18068551	18069001	450
		NAT1	8	18069749	18070433	684
		NAT1	8	18074235	18074653	418
		NAT1	8	18076769	18077148	379
		NAT1	8	18079026	18081348	2322
		NAT1	8	18081348	18081598	250
		NAT2	8	18248354	18248604	250
		NAT2	8	18248604	18249005	401
		NAT2	8	18257357	18258873	1516
		NAT2	8	18258873	18259123	250
		NQO1	16	69742903	69743153	250
		NQO1	16	69743153	69745334	2181
		NQO1	16	69746780	69747182	402
		NQO1	16	69748716	69749130	414
		NQO1	16	69751875	69752306	431
		NQO1	16	69752122	69752587	465
		NQO1	16	69760185	69760683	498
		NQO1	16	69760683	69760933	250
		NR1H2	19	50832548	50832798	250
		NR1H2	19	50832798	50833202	404
		NR1H2	19	50841108	50841483	375
		NR1H2	19	50855597	50856013	416
		NR1H2	19	50875977	50876392	415
		NR1H2	19	50879341	50879983	642
		NR1H2	19	50879825	50880233	408
		NR1H2	19	50880693	50881055	362
		NR1H2	19	50880839	50881277	438
		NR1H2	19	50881255	50881719	464
		NR1H2	19	50881628	50882203	575
		NR1H2	19	50882108	50882588	480
		NR1H2	19	50882886	50883286	400
		NR1H2	19	50885072	50885581	509
		NR1H2	19	50885562	50886435	873
		NR1H2	19	50886435	50886685	250
		NR1H3	11	47269450	47269700	250
		NR1H3	11	47269700	47270056	356
		NR1H3	11	47270039	47270700	661
		NR1H3	11	47279317	47279830	513
		NR1H3	11	47279379	47280960	1581
		NR1H3	11	47281191	47281680	489
		NR1H3	11	47281809	47282376	567
		NR1H3	11	47282641	47283150	509
		NR1H3	11	47282947	47283427	480
		NR1H3	11	47283319	47283719	400
		NR1H3	11	47289313	47289727	414
		NR1H3	11	47289661	47290056	395
		NR1H3	11	47289950	47290734	784
		NR1H3	11	47290734	47290984	250
		NR1H4	12	100867150	100867400	250
		NR1H4	12	100867400	100867987	587
		NR1H4	12	100884443	100884910	467
		NR1H4	12	100886130	100886565	435
		NR1H4	12	100886897	100887330	433
		NR1H4	12	100896987	100897424	437
		NR1H4	12	100904405	100905071	666
		NR1H4	12	100926085	100926538	453
		NR1H4	12	100928517	100928951	434
		NR1H4	12	100930139	100930538	399
		NR1H4	12	100930575	100930975	400
		NR1H4	12	100934299	100934746	447
		NR1H4	12	100955512	100955926	414
		NR1H4	12	100956878	100957795	917
		NR1H4	12	100957795	100958045	250
		NR1l2	3	119498930	119499180	250
		NR1l2	3	119499180	119501297	2117
		NR1l2	3	119501406	119501849	443
		NR1l2	3	119525925	119526444	519
		NR1l2	3	119528757	119529191	434
		NR1l2	3	119529772	119530723	951
		NR1l2	3	119531382	119531957	575
		NR1l2	3	119533675	119534118	443
		NR1l2	3	119534019	119534436	417
		NR1l2	3	119534422	119534828	406
		NR1l2	3	119535764	119537482	1718
		NR1l2	3	119537482	119537732	250
		NR1l3	1	161199055	161199305	250
		NR1l3	1	161199305	161199866	561
		NR1l3	1	161199984	161200858	874
		NR1l3	1	161200452	161200873	421
		NR1l3	1	161200756	161201185	429
		NR1l3	1	161200968	161201414	446
		NR1l3	1	161202446	161202886	440
		NR1l3	1	161202808	161203278	470
		NR1l3	1	161205486	161205917	431
		NR1l3	1	161206098	161206538	440
		NR1l3	1	161207680	161208150	470
		NR1l3	1	161208150	161208400	250
		PON1	7	94927268	94927518	250
		PON1	7	94927518	94928564	1046
		PON1	7	94931366	94931795	429
		PON1	7	94935446	94935828	382
		PON1	7	94937172	94937673	501
		PON1	7	94940612	94941039	427
		PON1	7	94944483	94944952	469
		PON1	7	94945895	94946251	356
		PON1	7	94947484	94947855	371
		PON1	7	94953563	94954034	471
		PON1	7	94954034	94954284	250
		POR	7	75542269	75544269	2000
		POR	7	75544269	75544647	378
		POR	7	75583156	75583648	492
		POR	7	75597010	75597596	586
		POR	7	75600154	75600560	406
		POR	7	75601580	75601929	349
		POR	7	75608618	75609047	429
		POR	7	75609506	75609956	450
		POR	7	75610215	75610640	425
		POR	7	75610684	75611074	390
		POR	7	75611078	75611573	495
		POR	7	75611391	75611790	399
		POR	7	75612687	75613104	417
		POR	7	75612905	75613324	419
		POR	7	75613944	75614426	482
		POR	7	75614225	75614675	450
		POR	7	75614746	75615317	571
		POR	7	75615090	75615536	446
		POR	7	75615326	75615709	383
		POR	7	75615504	75616323	819
		POR	7	75616323	75616823	500
		PPARa	22	46546098	46546348	250
		PPARa	22	46546348	46546705	357
		PPARa	22	46546580	46547230	650
		PPARa	22	46547640	46548023	383
		PPARa	22	46567032	46567541	509
		PPARa	22	46571735	46572191	456
		PPARa	22	46572499	46572883	384
		PPARa	22	46584469	46584869	400
		PPARa	22	46594088	46594638	550
		PPARa	22	46610919	46611380	461
		PPARa	22	46614009	46614448	439
		PPARa	22	46615558	46616693	1135
		PPARa	22	46627538	46628286	748
		PPARa	22	46630879	46639803	8924
		PPARa	22	46639803	46640053	250
		PPARg	3	12328583	12328833	250
		PPARg	3	12328833	12329324	491
		PPARg	3	12329198	12329669	471
		PPARg	3	12330285	12330783	498
		PPARg	3	12353728	12354102	374
		PPARg	3	12392850	12393323	473
		PPARg	3	12421052	12421580	528
		PPARg	3	12422670	12423140	470
		PPARg	3	12433962	12434401	439
		PPARg	3	12440696	12441139	443
		PPARg	3	12447230	12448495	1265
		PPARg	3	12458052	12458803	751
		PPARg	3	12475246	12476005	759
		PPARg	3	12476005	12476255	250
		SLC10A1	14	70242151	70242401	250
		SLC10A1	14	70242401	70243255	854
		SLC10A1	14	70244899	70245396	497
		SLC10A1	14	70245748	70246227	479
		SLC10A1	14	70252663	70253174	511
		SLC10A1	14	70263366	70264156	790
		SLC10A1	14	70264156	70264406	250
		SLC10A2	13	103695947	103696197	250
		SLC10A2	13	103696197	103698760	2563
		SLC10A2	13	103701488	103701946	458
		SLC10A2	13	103703456	103703932	476
		SLC10A2	13	103704819	103705208	389
		SLC10A2	13	103710463	103710882	419
		SLC10A2	13	103718072	103719346	1274
		SLC10A2	13	103719346	103719596	250
		SLC15A1	13	99335654	99335904	250
		SLC15A1	13	99335904	99337319	1415
		SLC15A1	13	99338293	99338701	408
		SLC15A1	13	99339684	99340128	444
		SLC15A1	13	99340351	99340760	409
		SLC15A1	13	99340573	99340981	408
		SLC15A1	13	99354583	99354933	350
		SLC15A1	13	99356392	99356839	447
		SLC15A1	13	99358237	99358657	420
		SLC15A1	13	99360789	99361171	382
		SLC15A1	13	99361675	99362064	389
		SLC15A1	13	99361845	99362178	333
		SLC15A1	13	99361970	99362315	345
		SLC15A1	13	99363957	99364347	390
		SLC15A1	13	99364601	99364988	387
		SLC15A1	13	99367981	99368364	383
		SLC15A1	13	99371340	99371724	384
		SLC15A1	13	99372637	99373989	1352
		SLC15A1	13	99373907	99374307	400
		SLC15A1	13	99376015	99376435	420
		SLC15A1	13	99378226	99378668	442
		SLC15A1	13	99378471	99378971	500
		SLC15A1	13	99378946	99379263	317
		SLC15A1	13	99404698	99405079	381
		SLC15A1	13	99405079	99405329	250
		SLC15A2	3	121612770	121613020	250
		SLC15A2	3	121613020	121613578	558
		SLC15A2	3	121615102	121615490	388
		SLC15A2	3	121616084	121616526	442
		SLC15A2	3	121630270	121630663	393
		SLC15A2	3	121631717	121632117	400
		SLC15A2	3	121633923	121634314	391
		SLC15A2	3	121634312	121634690	378
		SLC15A2	3	121640916	121641299	383
		SLC15A2	3	121641471	121641858	387
		SLC15A2	3	121641736	121642126	390
		SLC15A2	3	121641918	121642263	345
		SLC15A2	3	121643047	121643380	333
		SLC15A2	3	121643641	121644030	389
		SLC15A2	3	121646454	121646836	382
		SLC15A2	3	121647117	121647552	435
		SLC15A2	3	121647678	121648143	465
		SLC15A2	3	121647998	121648345	347
		SLC15A2	3	121649536	121649947	411
		SLC15A2	3	121650335	121650732	397
		SLC15A2	3	121658045	121658492	447
		SLC15A2	3	121659080	121659485	405
		SLC15A2	3	121659527	121663184	3657
		SLC15A2	3	121663184	121663434	250
		SLC19A1	21	46917714	46917964	250
		SLC19A1	21	46917964	46918676	712
		SLC19A1	21	46934478	46936204	1726
		SLC19A1	21	46945580	46946022	442
		SLC19A1	21	46950533	46951035	502
		SLC19A1	21	46951152	46952212	1060
		SLC19A1	21	46954301	46954692	391
		SLC19A1	21	46957530	46958072	542
		SLC19A1	21	46962131	46962535	404
		SLC19A1	21	46963900	46964475	575
		SLC19A1	21	46964475	46964725	250
		SLC22A1	6	160542462	160542712	250
		SLC22A1	6	160542712	160543528	816
		SLC22A1	6	160550985	160551389	404
		SLC22A1	6	160553113	160553568	455
		SLC22A1	6	160554838	160555307	469
		SLC22A1	6	160557101	160557516	415
		SLC22A1	6	160557425	160557832	407
		SLC22A1	6	160560534	160561049	515
		SLC22A1	6	160564422	160564831	409
		SLC22A1	6	160575679	160576092	413
		SLC22A1	6	160576856	160577256	400
		SLC22A1	6	160579397	160579900	503
		SLC22A1	6	160579900	160580150	250
		SLC22A2	6	160637393	160637643	250
		SLC22A2	6	160637643	160638680	1037
		SLC22A2	6	160645586	160645986	400
		SLC22A2	6	160662355	160662768	413
		SLC22A2	6	160663175	160663584	409
		SLC22A2	6	160664453	160664968	515
		SLC22A2	6	160666320	160666727	407
		SLC22A2	6	160668065	160668480	415
		SLC22A2	6	160670047	160671884	1837
		SLC22A2	6	160677495	160677899	404
		SLC22A2	6	160679225	160680113	888
		SLC22A2	6	160680113	160680363	250
		SLC22A3	6	160769004	160769254	250
		SLC22A3	6	160769254	160770030	776
		SLC22A3	6	160818860	160819264	404
		SLC22A3	6	160827922	160828377	455
		SLC22A3	6	160829634	160830103	469
		SLC22A3	6	160831610	160832028	418
		SLC22A3	6	160857661	160858059	398
		SLC22A3	6	160857878	160858393	515
		SLC22A3	6	160863642	160864051	409
		SLC22A3	6	160864511	160864924	413
		SLC22A3	6	160868600	160869000	400
		SLC22A3	6	160871877	160873761	1884
		SLC22A3	6	160873761	160874011	250
		SLC22A4	5	131629744	131629994	250
		SLC22A4	5	131629994	131630852	858
		SLC22A4	5	131630967	131631464	497
		SLC22A4	5	131647703	131648107	404
		SLC22A4	5	131649156	131649611	455
		SLC22A4	5	131656407	131656991	584
		SLC22A4	5	131657726	131658198	472
		SLC22A4	5	131662819	131663246	427
		SLC22A4	5	131667298	131667693	395
		SLC22A4	5	131670260	131670775	515
		SLC22A4	5	131671360	131671843	483
		SLC22A4	5	131676107	131676543	436
		SLC22A4	5	131679302	131680049	747
		SLC22A4	5	131680049	131680299	250
		SLC22A6	11	62743668	62743918	250
		SLC22A6	11	62743918	62744503	585
		SLC22A6	11	62744466	62745009	543
		SLC22A6	11	62747055	62747570	515
		SLC22A6	11	62748306	62748722	416
		SLC22A6	11	62748581	62749005	424
		SLC22A6	11	62749163	62749632	469
		SLC22A6	11	62750858	62751313	455
		SLC22A6	11	62751265	62751669	404
		SLC22A6	11	62751643	62752645	1002
		SLC22A6	11	62752645	62752895	250
		SLC22A7	6	43265597	43265847	250
		SLC22A7	6	43265847	43266639	792
		SLC22A7	6	43266679	43266985	306
		SLC22A7	6	43266977	43267381	404
		SLC22A7	6	43267214	43267678	464
		SLC22A7	6	43267485	43267954	469
		SLC22A7	6	43268722	43269146	424
		SLC22A7	6	43269170	43269580	410
		SLC22A7	6	43269787	43270302	515
		SLC22A7	6	43270242	43270783	541
		SLC22A7	6	43271625	43272368	743
		SLC22A7	6	43272258	43273426	1168
		SLC22A7	6	43273426	43273676	250
		SLC22A8	11	62756225	62756475	250
		SLC22A8	11	62756475	62763774	7299
		SLC22A8	11	62760145	62760958	813
		SLC22A8	11	62760146	62761249	1103
		SLC22A8	11	62761091	62761500	409
		SLC22A8	11	62761863	62762378	515
		SLC22A8	11	62763025	62763441	416
		SLC22A8	11	62763350	62763774	424
		SLC22A8	11	62766242	62766711	469
		SLC22A8	11	62766242	62767121	879
		SLC22A8	11	62767009	62767464	455
		SLC22A8	11	62768041	62768445	404
		SLC22A8	11	62781947	62782605	658
		SLC22A8	11	62783050	62783467	417
		SLC22A8	11	62783467	62783717	250
		SLC22A9	11	63136860	63137110	250
		SLC22A9	11	63137110	63138080	970
		SLC22A9	11	63138456	63138860	404
		SLC22A9	11	63140965	63141420	455
		SLC22A9	11	63141215	63141684	469
		SLC22A9	11	63142966	63143390	424
		SLC22A9	11	63149480	63149899	419
		SLC22A9	11	63173818	63174333	515
		SLC22A9	11	63175433	63175842	409
		SLC22A9	11	63175997	63176501	504
		SLC22A9	11	63177123	63177862	739
		SLC22A9	11	63177862	63178112	250
		SLC31A1	9	115983407	115983657	250
		SLC31A1	9	115983657	115984108	451
		SLC31A1	9	116018243	116018707	464
		SLC31A1	9	116019242	116019615	373
		SLC31A1	9	116020823	116021292	469
		SLC31A1	9	116022401	116026922	4521
		SLC31A1	9	116028365	116029367	1002
		SLC31A1	9	116029367	116029617	250
		SLC47A1	17	19436766	19437016	250
		SLC47A1	17	19437016	19437537	521
		SLC47A1	17	19445555	19445957	402
		SLC47A1	17	19449597	19449966	369
		SLC47A1	17	19451147	19451596	449
		SLC47A1	17	19452797	19453140	343
		SLC47A1	17	19454586	19454931	345
		SLC47A1	17	19458374	19458772	398
		SLC47A1	17	19458735	19459153	418
		SLC47A1	17	19458902	19459372	470
		SLC47A1	17	19458958	19459525	567
		SLC47A1	17	19463332	19463759	427
		SLC47A1	17	19463580	19463956	376
		SLC47A1	17	19469952	19470322	370
		SLC47A1	17	19470258	19470691	433
		SLC47A1	17	19474640	19475035	395
		SLC47A1	17	19475942	19476324	382
		SLC47A1	17	19480489	19482496	2007
		SLC47A1	17	19482496	19482746	250
		SLC47A2	17	19581227	19581477	250
		SLC47A2	17	19581477	19582369	892
		SLC47A2	17	19583114	19583502	388
		SLC47A2	17	19584529	19584924	395
		SLC47A2	17	19584700	19585133	433
		SLC47A2	17	19586864	19587502	638
		SLC47A2	17	19605767	19606137	370
		SLC47A2	17	19606250	19606630	380
		SLC47A2	17	19607232	19607641	409
		SLC47A2	17	19607815	19608157	342
		SLC47A2	17	19608598	19608966	368
		SLC47A2	17	19609810	19610224	414
		SLC47A2	17	19610908	19611306	398
		SLC47A2	17	19611464	19612016	552
		SLC47A2	17	19611878	19612223	345
		SLC47A2	17	19615865	19616208	343
		SLC47A2	17	19616987	19617436	449
		SLC47A2	17	19617883	19618341	458
		SLC47A2	17	19618278	19618680	402
		SLC47A2	17	19619595	19620193	598
		SLC47A2	17	19621273	19622442	1169
		SLC47A2	17	19622442	19622692	250
		SLC51A	3	195942982	195943232	250
		SLC51A	3	195943232	195943771	539
		SLC51A	3	195944562	195944957	395
		SLC51A	3	195953685	195954586	901
		SLC51A	3	195954244	195954758	514
		SLC51A	3	195954661	195955294	633
		SLC51A	3	195955529	195955941	412
		SLC51A	3	195956635	195957082	447
		SLC51A	3	195959139	195959545	406
		SLC51A	3	195959783	195960451	668
		SLC51A	3	195960451	195960701	250
		SLC51B	15	65337307	65337557	250
		SLC51B	15	65337557	65338070	513
		SLC51B	15	65342084	65342589	505
		SLC51B	15	65343702	65344093	391
		SLC51B	15	65345153	65345884	731
		SLC51B	15	65345884	65346134	250
		SLCO1A2	12	21417133	21417383	250
		SLCO1A2	12	21417383	21422851	5468
		SLCO1A2	12	21427252	21427670	418
		SLCO1A2	12	21427698	21428508	810
		SLCO1A2	12	21444947	21445420	473
		SLCO1A2	12	21446728	21447194	466
		SLCO1A2	12	21448127	21448876	749
		SLCO1A2	12	21450187	21450652	465
		SLCO1A2	12	21453131	21453653	522
		SLCO1A2	12	21453954	21454353	399
		SLCO1A2	12	21457210	21457657	447
		SLCO1A2	12	21459665	21460072	407
		SLCO1A2	12	21467332	21467765	433
		SLCO1A2	12	21471565	21472007	442
		SLCO1A2	12	21472155	21472663	508
		SLCO1A2	12	21477377	21477765	388
		SLCO1A2	12	21487371	21487982	611
		SLCO1A2	12	21487610	21487984	374
		SLCO1A2	12	21527182	21527609	427
		SLCO1A2	12	21547689	21548521	832
		SLCO1A2	12	21548521	21548771	250
		SLCO1B1	12	21283727	21283977	250
		SLCO1B1	12	21283977	21284320	343
		SLCO1B1	12	21294297	21294742	445
		SLCO1B1	12	21325433	21325875	442
		SLCO1B1	12	21327360	21327793	433
		SLCO1B1	12	21329559	21329981	422
		SLCO1B1	12	21331359	21331806	447
		SLCO1B1	12	21331705	21332104	399
		SLCO1B1	12	21349729	21350272	543
		SLCO1B1	12	21353291	21353756	465
		SLCO1B1	12	21355274	21355770	496
		SLCO1B1	12	21358651	21359117	466
		SLCO1B1	12	21369902	21370387	485
		SLCO1B1	12	21375083	21375448	365
		SLCO1B1	12	21377505	21377923	418
		SLCO1B1	12	21391762	21392880	1118
		SLCO1B1	12	21392880	21393130	250
		SLCO1B3	12	20963237	20963487	250
		SLCO1B3	12	20963487	20963848	361
		SLCO1B3	12	20966307	20966722	415
		SLCO1B3	12	20968457	20968906	449
		SLCO1B3	12	20975346	20975757	411
		SLCO1B3	12	21007811	21008253	442
		SLCO1B3	12	21011222	21011655	433
		SLCO1B3	12	21013800	21014222	422
		SLCO1B3	12	21015195	21015642	447
		SLCO1B3	12	21015539	21015938	399
		SLCO1B3	12	21015806	21016006	200
		SLCO1B3	12	21028018	21028561	543
		SLCO1B3	12	21030555	21031020	465
		SLCO1B3	12	21032219	21032715	496
		SLCO1B3	12	21033638	21034104	466
		SLCO1B3	12	21036201	21036686	485
		SLCO1B3	12	21051219	21051584	365
		SLCO1B3	12	21054133	21054551	418
		SLCO1B3	12	21068787	21069993	1206
		SLCO1B3	12	21069993	21070243	250
		SLCO1B7	12	21166223	21166423	200
		SLCO1B7	12	21168229	21168479	250
		SLCO1B7	12	21168479	21168864	385
		SLCO1B7	12	21172031	21172464	433
		SLCO1B7	12	21174244	21174666	422
		SLCO1B7	12	21175633	21176080	447
		SLCO1B7	12	21175972	21176371	399
		SLCO1B7	12	21196117	21196660	543
		SLCO1B7	12	21199836	21200301	465
		SLCO1B7	12	21201495	21201991	496
		SLCO1B7	12	21204879	21205345	466
		SLCO1B7	12	21207235	21207720	485
		SLCO1B7	12	21220102	21220467	365
		SLCO1B7	12	21229235	21229653	418
		SLCO1B7	12	21242691	21243190	499
		SLCO1B7	12	21243190	21243440	250
		SLCO2B1	11	74811139	74811389	250
		SLCO2B1	11	74811389	74812050	661
		SLCO2B1	11	74861881	74862592	711
		SLCO2B1	11	74870693	74871099	406
		SLCO2B1	11	74873549	74873980	431
		SLCO2B1	11	74874857	74875295	438
		SLCO2B1	11	74876681	74877144	463
		SLCO2B1	11	74880067	74880601	534
		SLCO2B1	11	74880560	74880959	399
		SLCO2B1	11	74883273	74883764	491
		SLCO2B1	11	74899030	74899433	403
		SLCO2B1	11	74904112	74904770	658
		SLCO2B1	11	74907408	74907874	466
		SLCO2B1	11	74911118	74911582	464
		SLCO2B1	11	74913795	74914505	710
		SLCO2B1	11	74914201	74914622	421
		SLCO2B1	11	74915294	74917595	2301
		SLCO2B1	11	74917595	74917845	250
		SULT1A1	16	28616507	28616757	250
		SULT1A1	16	28616757	28617404	647
		SULT1A1	16	28617226	28617707	481
		SULT1A1	16	28617931	28618326	395
		SULT1A1	16	28618121	28618548	427
		SULT1A1	16	28619461	28619859	398
		SULT1A1	16	28619648	28620074	426
		SULT1A1	16	28619878	28620799	921
		SULT1A1	16	28620533	28620906	373
		SULT1A1	16	28621101	28621662	561
		SULT1A1	16	28631233	28631604	371
		SULT1A1	16	28634301	28635057	756
		SULT1A1	16	28635057	28635307	250
		TPMT	6	18128144	18128394	250
		TPMT	6	18128394	18131161	2767
		TPMT	6	18132213	18132558	345
		TPMT	6	18132986	18134270	1284
		TPMT	6	18139043	18139418	375
		TPMT	6	18139745	18140098	353
		TPMT	6	18143676	18144109	433
		TPMT	6	18147903	18148296	393
		TPMT	6	18149068	18149552	484
		TPMT	6	18155113	18155524	411
		TPMT	6	18155524	18155774	250
		TYMP	22	50963780	50964030	250
		TYMP	22	50964030	50964497	467
		TYMP	22	50964279	50964720	441
		TYMP	22	50964524	50965055	531
		TYMP	22	50964854	50965317	463
		TYMP	22	50965443	50965862	419
		TYMP	22	50965866	50966296	430
		TYMP	22	50966790	50967189	399
		TYMP	22	50967414	50967917	503
		TYMP	22	50967774	50968310	536
		TYMP	22	50968182	50968664	482
		TYMP	22	50968664	50968914	250
		TYMS	18	657203	657453	250
		TYMS	18	657453	658097	644
		TYMS	18	659490	659864	374
		TYMS	18	661995	662470	475
		TYMS	18	668921	669323	402
		TYMS	18	670541	671017	476
		TYMS	18	671229	671601	372
		TYMS	18	672709	673649	940
		TYMS	18	673649	673899	250
		UGT1A cluster	2	234525890	234526140	250
		UGT1A cluster	2	234526140	234527358	1218
		UGT1A cluster	2	234580143	234580393	250
		UGT1A cluster	2	234580393	234581585	1192
		UGT1A cluster	2	234599920	234600170	250
		UGT1A cluster	2	234600170	234600616	446
		UGT1A cluster	2	234601361	234602661	1300
		UGT1A cluster	2	234627037	234627287	250
		UGT1A cluster	2	234627287	234628483	1196
		UGT1A cluster	2	234656375	234656875	500
		UGT1A cluster	2	234665559	234665759	200
		UGT1A cluster	2	234668518	234668768	250
		UGT1A cluster	2	234668768	234669947	1179
		UGT1A cluster	2	234672539	234672739	200
		UGT1A cluster	2	234675529	234675961	432
		UGT1A cluster	2	234676344	234676732	388
		UGT1A cluster	2	234676715	234677235	520
		UGT1A cluster	2	234678026	234678460	434
		UGT1A cluster	2	234678026	234680411	2385
		UGT1A cluster	2	234680757	234682101	1344
		UGT1A cluster	2	234682101	234682351	250
		UGT2B15	4	69511914	69512164	250
		UGT2B15	4	69512164	69513251	1087
		UGT2B15	4	69519604	69520124	520
		UGT2B15	4	69520662	69521050	388
		UGT2B15	4	69528575	69529007	432
		UGT2B15	4	69533607	69534056	449
		UGT2B15	4	69535462	69536644	1182
		UGT2B15	4	69536644	69536894	250
		UGT2B17	4	69402502	69402752	250
		UGT2B17	4	69402752	69403772	1020
		UGT2B17	4	69416244	69416764	520
		UGT2B17	4	69417391	69417779	388
		UGT2B17	4	69426104	69426536	432
		UGT2B17	4	69431139	69431588	449
		UGT2B17	4	69433328	69434395	1067
		UGT2B17	4	69434395	69434645	250
		UGT2B7	4	69961792	69962042	250
		UGT2B7	4	69962042	69963109	1067
		UGT2B7	4	69964107	69964556	449
		UGT2B7	4	69968374	69968806	432
		UGT2B7	4	69972742	69973130	388
		UGT2B7	4	69973670	69974190	520
		UGT2B7	4	69978024	69978855	831
		UGT2B7	4	69978855	69979105	250
		VDR	12	48234919	48235169	250
		VDR	12	48235169	48238938	3769
		VDR	12	48239967	48240384	417
		VDR	12	48240289	48240741	452
		VDR	12	48249262	48249734	472
		VDR	12	48250761	48251182	421
		VDR	12	48251136	48251621	485
		VDR	12	48258679	48259110	431
		VDR	12	48272448	48273048	600
		VDR	12	48276326	48276707	381
		VDR	12	48293469	48293891	422
		VDR	12	48298197	48298964	767
		VDR	12	48298964	48299214	250
		VDR	12	48299726	48299926	200
		VDR	12	48302445	48302645	200
		VKORC1	16	31101774	31102024	250
		VKORC1	16	31102024	31102813	789
		VKORC1	16	31103953	31104335	382
		VKORC1	16	31104482	31104892	410
		VKORC1	16	31105727	31106426	699
		VKORC1	16	31106426	31106676	250
		VKORC1	16	31107589	31107789	200
		VKORC1	16	31104778	31104978	200

## Sheet: Table S2
		Table S2. Known promoter and intronic SNVs targeted in PGxSeq panel.
			Gene	Allele	dbSNP137	Positionᵃ	Separately designed probes
		Promoter regions	CYP1A2	*1C	rs2069514	Chr15:75038220	✓
			CYP2C19	*17	rs12248560	Chr10:96521657	✓
			NR1H4		rs56163822	Chr12:100493323
			UGT1A1	*28	rs3064744	Chr2:234668881: 234668882	✓
			UGT1A1	*60	rs4124874	Chr2:233757013	✓
			VDR		rs11568820	Chr12:47908762	✓
			VDR		rs4516035	Chr12:47906043	✓
			VKORC1		rs9923231	Chr16:31096368	✓
		Intronic regions	CYP1A2	*1F	rs762551	Chr15:74749576
			CYP2D6	*41	rs28371725	Chr22:42127803	✓
			CYP3A4	*22	rs35599367	Chr7:99768693	✓
			CYP3A5	*3	rs776746	Chr7:99672916
			NR1I2		rs2276707	Chr3:119815306
			VKORC1		rs9934438	Chr16:31093557	✓
		(ᵃ) Chromosomal position based on the GRCh37 assembly

## Sheet: Table S3
		Table S3. Polymerase chain reaction conditions and primers used for Sanger sequencing of rare NGS variants.
		Gene	dbSNP/Positionᵃ	PCR Target		Primer set		Product	Ref.
				Exon	RefSeq	(5' to 3')		Size (bp)
		ABCB1	rs55852620	(24/26)	NM_000927	FOR REV	GAGAATTAATCTATGTGATTATGG-GTATTTAACATCTCATACAGTCAGAG	263	[1]
		CYP2D6ᵇ	rs5030867	(6/9)	NM_000106	FOR REV	GCTAACTGAGCACA-CCGGCCCTGACACTCCTTCT	577	[2]
		SLCO1B1	Chr12:21350002	(8/15)	NM_006446	FOR REV	AATCTTACATGACTTACGTTCAC-CCACTTGGAATACAGTATTTAG	242	[3]
		SLCO1B1	Chr12:21355448	(10/15)	NM_006446	FOR REV	TCTGCTTTCACTTTACTTCTTCC-GAATAAGGAGAGGAAAGTAAAAAC	195	[3]
		SLCO1B3	Chr12:21011433	(3/14)	NM_001009562	FOR REV	GGGCATTCAGTTCTACTAGA-TAATAAATGGCTCAGAGCTG	233	[4]
		Abbreviations: dbSNP137, Single Nucleotide Polymorphism database build 137; PCR, polymerase chain reaction; FOR, forward primer; REV, reverse primer. (ᵃ) Chromosome position based on the GRCh37 assembly (ᵇ) CYP2D6 PCR method included a pre-amplification of the whole gene using long template PCR using the forward (GGTAAGGGCCTGGAGCAGGAA) and reverse primer (GCCTCAACGTACCCCTGTCTC) described by Stüve…

## Sheet: Table S4
		Table S4. TaqMan assay ID for the validated clinically relevant SNVs.
		Gene	dbSNP	TaqMan Assay ID
		ABCB1	rs1045642	C___7586657_20
		ABCC2	rs2273697	C__22272980_20
		ABCG2	rs2231142	C__15854163_70
		ABCG2	rs2231137	Custom design [1]
		CYP2B6	rs3211371	C__30634242_40
		CYP2B6	rs3745274	C___7817765_60
		CYP2C19	rs12248560	C____469857_10
		CYP2C19	rs4244285	C__25986767_70
		CYP2C9	rs1799853	C__25625805_10
		CYP2C9	rs1057910	C__27104892_10
		CYP2D6	rs35742686	C__32407232_50
		CYP2D6	rs3892097	C__27102431_D0
		CYP2D6	rs5030656	C__32407229_60
		CYP2D6	rs1065852	C__11484460_40
		CYP2D6	rs28371725	C__34816116_20
		CYP2D6	CNV	Hs04502391_cn
		CYP3A4	rs35599367	C__59013445_10
		CYP3A5	rs776746	C__26201809_30
		CYP4F2	rs2108622	C__16179493_40
		DPYD	rs67376798	C__27530948_10
		FXR	rs56163822	C__25598386_10
		LXRα	rs2279238	C__15967384_10
		POR	rs1057868	C___8890131_30
		PXR	rs2276707	C__15882324_10
		SLCO1B1	rs2306283	C___1901697_20
		SLCO1B1	rs4149056	C__30633906_10
		SLCO1B3	rs7311358	C__25765587_40
		SLCO2B1	rs12422149	C___3101331_10
		TPMT	rs1800460	C__30634116_20
		TPMT	rs1142345	C_____19567_20
		UGT1A1	rs3064744	Custom design [2]
		VDR	rs11568820	C___2880808_10
		VDR	rs4516035	C___2880805_10
		VKORC1	rs9923231	C__30403261_20
		References: 1. Urquhart BL, Ware JA, Tirona RG, Ho RH, Leake BF, Schwarz UI, Zaher H, Palandra J, Gregor JC, Dresser GK et al: Breast cancer resistance protein (ABCG2) and drug disposition: intestinal expression, polymorphisms and sulfasalazine as an in vivo probe. Pharmacogenetics and genomics 2008, 18(5):439-448. 2. Ehmer U, Lankisch TO, Erichsen TJ, Kalthoff S, Freiberg N, Wehmeier M, Manns MP…

## Sheet: Table S5
		Table S5. Concordance of rare variation in select genes by Sanger sequencing
		Gene	Nucleotide change	Effect/	dbSNP150	Study	1000G	EXaC	Patients		Concordance
				Location		(n=235)	EUR	EUR	tested
						AF	AF	AF	HET	HOM	(%)
		ABCB1	A>C	p.Q1107P	rs55852620	0.012766	0.01	0.01187	1	-	100
		CYP2D6	A>C	p.H273P	rs5030867	0.00212766	NR	0.00045	1	-	100
		SLCO1B1	A>C	p.N284H	rs779059572	0.00212766	NR	4e-05	1	-	100
		SLCO1B1	G>A	p.A387T	rs775082787	0.00212766	NR	NR	1	-	100
		SLCO1B3	T>G	p.L68X	NR	0.00212766	NR	NR	1	-	100
		Abbreviations: AF, allele frequency; dbSNP 150, Single Nucleotide Polymorphism database build 150; ExAC, Exome Aggregation Consortium European dataset; HET, heterozygous genotype; HOM, homozygous genotype; 1000G EUR, 1000 Genomes Project European dataset; NR, not reported in dbSNP 150, 1000G EUR, or ExAC database, respectively

## Sheet: Table S6
Gene	Variant location	Chr	Start	End	Ref allele (+ strand)	Alt allele (+ strand)	Transcript	Nucleotide change	Amino Acid change	Variant effect	dbSNP (build 150)	No. Sujects (n=235)	HET carrier (N)	HOM carrier (N)	Study AF (n=235)	1000G (Euro) AF	ExAC (Total) AF	ESP AF	PolyPhen 2 (raw)	PolyPhen 2 (category)	SIFT (raw)	SIFT (category)	CADD (raw)	CADD (scaled)
ABCB1	exonic	7	87229440	87229440	T	C	NM_001348946	c.A61G	p.N21D	nonsynonymous SNV	rs9282564	40	40	0	0.0851064	0.09	0.08	0.075042	0.003	benign	0.56	tolerated	0.079694	3.927
ABCB1	exonic	7	87160645	87160645	G	A	NM_001348946	c.C2650T	p.L884L	synonymous SNV	rs9282563	3	3	0	0.00638298	0.0026	0.0032	0.003767	NA	NA	NA	NA	0.682528	10.95
ABCB1	exonic	7	87190677	87190677	T	C	NM_001348946	c.A729G	p.E243E	synonymous SNV	rs2235022	4	4	0	0.00851064	0.0026	0.0047	0.004922	NA	NA	NA	NA	0.687347	10.99
ABCB1	exonic	7	87138760	87138760	T	G	NM_001348946	c.A3320C	p.Q1107P	nonsynonymous SNV	rs55852620	6	6	0	0.012766	0.01	0.0061	0.002845	0.958	probably damaging	0.09	tolerated	3.3747	24.7
ABCB1	exonic	7	87179809	87179809	C	T	NM_001348946	c.G1199A	p.S400N	nonsynonymous SNV	rs2229109	17	17	0	0.0361702	0.04	0.029	0.028231	0.003	benign	0.39	tolerated	1.68441	16.7
ABCB1	exonic	7	87168622	87168622	G	T	NM_001348946	c.C2359A	p.R787R	synonymous SNV	rs200903110	1	1	0	0.00212766	NR	1.65e-05	7.7e-05	NA	NA	NA	NA	0.80126	11.87
ABCB1	exonic	7	87214993	87214993	G	A	NM_001348946	c.C121T	p.R41C	nonsynonymous SNV	rs761584848	1	1	0	0.00212766	NR	1.68e-05	NR	1	probably damaging	0.01	deleterious	4.10735	29.1
ABCB1	exonic	7	87165817	87165817	G	C	NM_001348946	c.C2438G	p.A813G	nonsynonymous SNV	rs201744003	1	1	0	0.00212766	NR	8.25e-05	7.7e-05	0.829	possibly damaging	0.03	deleterious	3.96419	27.6
ABCB1	exonic	7	87133634	87133634	C	T	NM_001348946	c.G3768A	p.T1256T	synonymous SNV	rs149482536	1	1	0	0.00212766	NR	0.0003	0.000384	NA	NA	NA	NA	-1.05505	0.002
ABCB1	exonic	7	87196129	87196129	C	T	NM_001348946	c.G502A	p.V168I	nonsynonymous SNV	rs61122623	1	1	0	0.00212766	NR	0.0006	0.001538	0.001	benign	0.57	tolerated	1.94961	18.72
ABCB1	exonic	7	87138645	87138645	A	G	NM_001348946	c.T3435C	p.I1145I	synonymous SNV	rs1045642	179	133	46	0.478723	0.47	0.5034	0.576657	NA	NA	NA	NA	-0.182995	0.801
ABCB1	exonic	7	87179601	87179601	A	G	NM_001348946	c.T1236C	p.G412G	synonymous SNV	rs1128503	200	135	65	0.56383	0.57	0.5419	0.642396	NA	NA	NA	NA	0.245264	6.487
ABCB1	exonic	7	87160618	87160618	A	C	NM_001348946	c.T2677G	p.S893A	nonsynonymous SNV	rs2032582	190	127	63	0.538298	0.57	0.5432	0.678072	0	benign	1	tolerated	1.76018	17.16
ABCB1	exonic	7	87160618	87160618	A	C	NM_001348946	c.T2677G	p.S893A	nonsynonymous SNV	rs2032582	190	127	63	0.538298	0.57	0.5432	0.678072	0	benign	1	tolerated	1.76018	17.16
ABCB1	exonic	7	87229501	87229501	T	C	NM_001348945	c.A210G	p.G70G	synonymous SNV	rs2214102	235	29	206	0.938298	0.9	0.9445	0.940643	NA	NA	NA	NA	0.666109	10.82
ABCB1	exonic	7	87160618	87160618	A	T	NM_001348946	c.T2677A	p.S893T	nonsynonymous SNV	rs2032582	6	6	0	0.012766	NR	0.5432	NR	0	benign	1	tolerated	1.76018	17.16
ABCB1	exonic	7	87160618	87160618	A	T	NM_001348946	c.T2677A	p.S893T	nonsynonymous SNV	rs2032582	6	6	0	0.012766	NR	0.5432	NR	0	benign	1	tolerated	1.76018	17.16
ABCB11	exonic	2	169820801	169820801	C	T	NM_003742	c.G2093A	p.R698H	nonsynonymous SNV	rs138642043	1	1	0	0.00212766	0.0026	0.0065	0.005475	0.01	benign	0.06	tolerated	3.26513	24.3
ABCB11	exonic	2	169820760	169820760	A	G	NM_003742	c.T2134C	p.L712L	synonymous SNV	rs191649793	4	4	0	0.00851064	0.01	0.0089	0.004278	NA	NA	NA	NA	0.069259	3.752
ABCB11	exonic	2	169824983	169824983	T	C	NM_003742	c.A2029G	p.M677V	nonsynonymous SNV	rs11568364	10	10	0	0.0212766	0.01	0.0297	0.064979	0	benign	0.46	tolerated	-0.49273	0.092
ABCB11	exonic	2	169842746	169842746	T	C	NM_003742	c.A957G	p.G319G	synonymous SNV	rs7563233	11	11	0	0.0234043	0.02	0.044	0.112146	NA	NA	NA	NA	0.533083	9.684
ABCB11	exonic	2	169869901	169869901	A	G	NM_003742	c.T270C	p.F90F	synonymous SNV	rs4148777	19	18	1	0.0425532	0.04	0.0439	0.045673	NA	NA	NA	NA	1.18478	14.35
ABCB11	exonic	2	169830335	169830335	T	A	NM_003742	c.A1324T	p.N442Y	nonsynonymous SNV	rs764220674	1	1	0	0.00212766	NR	4.98e-05	NR	0.429	benign	0.01	deleterious	2.78375	23.2
ABCB11	exonic	2	169814519	169814519	C	T	NM_003742	c.G2298A	p.G766G	synonymous SNV	rs200087122	1	1	0	0.00212766	NR	6.79e-05	NR	NA	NA	NA	NA	0.187323	5.653
ABCB11	exonic	2	169847368	169847368	A	G	NM_003742	c.T851C	p.V284A	nonsynonymous SNV	rs200739891	1	1	0	0.00212766	NR	0.0003	0.000166	0.93	probably damaging	0.15	tolerated	3.40827	24.8
ABCB11	exonic	2	169814626	169814626	G	A	NM_003742	c.C2191T	p.P731S	nonsynonymous SNV	rs201240844	1	1	0	0.00212766	NR	0.0006	8.3e-05	0	benign	0.41	tolerated	0.951117	12.96
ABCB11	exonic	2	169789016	169789016	T	C	NM_003742	c.A3084G	p.A1028A	synonymous SNV	rs497692	191	127	64	0.542553	0.53	0.5557	0.454604	NA	NA	NA	NA	-0.149033	1.006
ABCB11	exonic	2	169787328	169787328	T	C	NM_003742	c.A3258G	p.T1086T	synonymous SNV	rs11568359	1	1	0	0.00212766	NR	0.01	0.024346	NA	NA	NA	NA	0.410407	8.499
ABCB11	exonic	2	169830328	169830328	A	G	NM_003742	c.T1331C	p.V444A	nonsynonymous SNV	rs2287622	199	121	78	0.589362	0.59	0.5794	0.595775	0.003	benign	0.35	tolerated	2.14409	20.8
ABCB11	exonic	2	169870855	169870855	A	G	NM_003742	c.T108C	p.D36D	synonymous SNV	rs3815675	1	1	0	0.00212766	NR	0.0304	0.00168	NA	NA	NA	NA	0.456733	8.97
ABCB11	exonic	2	169847412	169847412	A	G	NM_003742	c.T807C	p.Y269Y	synonymous SNV	rs2287616	1	1	0	0.00212766	NR	0.0306	0.001753	NA	NA	NA	NA	-0.105236	1.353
ABCB11	exonic	2	169787227	169787227	C	T	NM_003742	c.G3359A	p.S1120N	nonsynonymous SNV	rs1436681091	1	1	0	0.00212766	NR	NR	NR	1	probably damaging	0	deleterious	4.08821	28.9
ABCB11	exonic	2	169851906	169851906	C	A	NM_003742	c.G564T	p.G188G	synonymous SNV	NR	1	1	0	0.00212766	NR	NR	NR	NA	NA	NA	NA	0.543894	9.78
ABCB11	exonic	2	169874613	169874613	C	T	NM_003742	c.G23A	p.R8Q	nonsynonymous SNV	rs368985605	2	2	0	0.00425532	NR	0.0002	0.000169	0.013	benign	0.14	tolerated	1.44033	15.55
ABCB11	exonic	2	169780252	169780252	G	A	NM_003742	c.C3846T	p.N1282N	synonymous SNV	rs369538863	2	2	0	0.00425532	NR	0.0002	0.000157	NA	NA	NA	NA	0.3609	7.956
ABCB11	exonic	2	169780255	169780256	CT	AC	NM_003742	c.3842_3843GT	NA	nonframeshift substitution	NR	2	2	0	0.00425532	NR	NR	NR	0.005	benign	0.09	tolerated	2.35833	22.2
ABCB11	exonic	2	169780303	169780304	TC	CA	NM_003742	c.3794_3795TG	NA	nonframeshift substitution	NR	2	2	0	0.00425532	NR	NR	NR	0.999	probably damaging	0	deleterious	4.40022	33
ABCB11	exonic	2	169780307	169780308	GC	AG	NM_003742	c.3790_3791CT	NA	nonframeshift substitution	NR	2	2	0	0.00425532	NR	NR	NR	0.984	probably damaging	0	deleterious	4.2974	32
ABCB11	exonic	2	169780243	169780243	G	C	NM_003742	c.C3855G	p.I1285M	nonsynonymous SNV	NR	2	2	0	0.00425532	NR	NR	NR	0.987	probably damaging	0.05	tolerated	2.8177	23.2
ABCB11	exonic	2	169780245	169780245	T	G	NM_003742	c.A3853C	p.I1285L	nonsynonymous SNV	NR	2	2	0	0.00425532	NR	NR	NR	0.878	possibly damaging	0.51	tolerated	2.68993	23
ABCB11	exonic	2	169780287	169780287	T	A	NM_003742	c.A3811T	p.I1271F	nonsynonymous SNV	rs1303449348	2	2	0	0.00425532	NR	NR	NR	0.974	probably damaging	0	deleterious	4.22408	31
ABCB11	exonic	2	169780289	169780289	C	G	NM_003742	c.G3809C	p.C1270S	nonsynonymous SNV	rs1348646270	2	2	0	0.00425532	NR	NR	NR	0.998	probably damaging	0.05	tolerated	3.78528	26.3
ABCB11	exonic	2	169780317	169780317	G	T	NM_003742	c.C3781A	p.L1261I	nonsynonymous SNV	NR	2	2	0	0.00425532	NR	NR	NR	0.997	probably damaging	0	deleterious	3.42879	24.8
ABCB11	exonic	2	169780258	169780258	G	A	NM_003742	c.C3840T	p.I1280I	synonymous SNV	NR	2	2	0	0.00425532	NR	NR	NR	NA	NA	NA	NA	0.772861	11.66
ABCB11	exonic	2	169780261	169780261	G	A	NM_003742	c.C3837T	p.T1279T	synonymous SNV	rs1187121357	2	2	0	0.00425532	NR	NR	NR	NA	NA	NA	NA	0.519662	9.563
ABCB11	exonic	2	169780297	169780297	A	G	NM_003742	c.T3801C	p.G1267G	synonymous SNV	NR	2	2	0	0.00425532	NR	NR	NR	NA	NA	NA	NA	0.637996	10.59
ABCB11	exonic	2	169780300	169780300	C	T	NM_003742	c.G3798A	p.E1266E	synonymous SNV	rs1343228486	2	2	0	0.00425532	NR	NR	NR	NA	NA	NA	NA	0.554545	9.874
ABCB11	exonic	2	169780315	169780315	T	C	NM_003742	c.A3783G	p.L1261L	synonymous SNV	NR	2	2	0	0.00425532	NR	NR	NR	NA	NA	NA	NA	0.547798	9.815
ABCC1	exonic	16	16208928	16208928	G	A	NM_004996	c.G3385A	p.V1129I	nonsynonymous SNV	rs74985930	1	1	0	0.00212766	0.0013	0.0015	0.000868	0.997	probably damaging	0.29	tolerated	3.20099	24.1
ABCC1	exonic	16	16162039	16162039	C	T	NM_004996	c.C1704T	p.Y568Y	synonymous SNV	rs8187858	50	48	2	0.110638	0.1	0.0665	0.067205	NA	NA	NA	NA	-0.002392	2.587
ABCC1	exonic	16	16208714	16208714	G	A	NM_004996	c.G3171A	p.L1057L	synonymous SNV	rs191017838	3	3	0	0.00638298	0.0013	0.0034	0.005509	NA	NA	NA	NA	0.109475	4.424
ABCC1	exonic	16	16208851	16208851	G	A	NM_004996	c.G3308A	p.G1103D	nonsynonymous SNV	rs182118381	1	1	0	0.00212766	0.0026	0.0011	0.001399	1	probably damaging	0.17	tolerated	2.95009	23.5
ABCC1	exonic	16	16165572	16165572	G	A	NM_004996	c.G1898A	p.R633Q	nonsynonymous SNV	rs112282109	2	2	0	0.00425532	0.0026	0.002	0.002576	0.001	benign	0.24	tolerated	1.2288	14.58
ABCC1	exonic	16	16208889	16208889	G	A	NM_004996	c.G3346A	p.A1116T	nonsynonymous SNV	rs200039403	2	2	0	0.00425532	0.004	0.0015	0.002113	0.766	possibly damaging	0.27	tolerated	2.21309	21.4
ABCC1	exonic	16	16142079	16142079	G	T	NM_004996	c.G1299T	p.R433S	nonsynonymous SNV	rs60782127	3	3	0	0.00638298	0.01	0.0094	0.008718	0.999	probably damaging	0.01	deleterious	3.08492	23.8
ABCC1	exonic	16	16173221	16173221	C	T	NM_004996	c.C2001T	p.S667S	synonymous SNV	rs8187863	5	5	0	0.0106383	0.02	0.0137	0.015061	NA	NA	NA	NA	-0.151117	0.992
ABCC1	exonic	16	16177275	16177275	G	A	NM_004996	c.G2168A	p.R723Q	nonsynonymous SNV	rs4148356	7	7	0	0.0148936	0.02	0.0211	0.009209	0.01	benign	1	tolerated	-0.350467	0.257
ABCC1	exonic	16	16228242	16228242	G	A	NM_004996	c.G4002A	p.S1334S	synonymous SNV	rs2230671	101	83	18	0.253191	0.29	0.2435	0.217145	NA	NA	NA	NA	-0.524762	0.073
ABCC1	exonic	16	16138313	16138313	G	A	NM_004996	c.G816A	p.P272P	synonymous SNV	rs2230669	20	19	1	0.0446809	0.05	0.0439	0.055157	NA	NA	NA	NA	-0.626708	0.034
ABCC1	exonic	16	16173232	16173232	G	T	NM_004996	c.G2012T	p.G671V	nonsynonymous SNV	rs45511401	29	27	2	0.0659574	0.05	0.0393	0.041292	0.995	probably damaging	0	deleterious	3.32116	24.5
ABCC1	exonic	16	16225740	16225740	A	G	NM_004996	c.A3914G	p.D1305G	nonsynonymous SNV	rs748571484	1	1	0	0.00212766	NR	8.29e-06	NR	0.289	benign	1	tolerated	1.36306	15.21
ABCC1	exonic	16	16170211	16170211	G	T	NM_004996	c.G1941T	p.R647S	nonsynonymous SNV	rs368329174	1	1	0	0.00212766	NR	8.44e-06	7.8e-05	0.009	benign	0.58	tolerated	1.34709	15.14
ABCC1	exonic	16	16139714	16139714	T	C	NM_004996	c.T1062C	p.N354N	synonymous SNV	rs35587	119	94	25	0.306383	0.32	0.3364	0.398457	NA	NA	NA	NA	-0.322431	0.312
ABCC1	exonic	16	16138322	16138322	T	C	NM_004996	c.T825C	p.V275V	synonymous SNV	rs246221	119	94	25	0.306383	0.32	0.337	0.400454	NA	NA	NA	NA	-0.365102	0.232
ABCC1	exonic	16	16180732	16180732	G	A	NM_004996	c.G2344A	p.V782M	nonsynonymous SNV	rs376727124	1	1	0	0.00212766	NR	3.31e-05	NR	0.989	probably damaging	0	deleterious	3.91146	27.2
ABCC1	exonic	16	16228282	16228282	G	A	NM_004996	c.G4042A	p.E1348K	nonsynonymous SNV	rs369139918	1	1	0	0.00212766	NR	9.95e-05	0.000157	0.033	benign	0.39	tolerated	0.786623	11.76
ABCC1	exonic	16	16150116	16150116	C	T	NM_004996	c.C1641T	p.A547A	synonymous SNV	rs369559791	1	1	0	0.00212766	NR	0.0001	0.000797	NA	NA	NA	NA	0.539494	9.741
ABCC1	exonic	16	16130334	16130334	T	C	NM_004996	c.T683C	p.I228T	nonsynonymous SNV	rs376223290	1	1	0	0.00212766	NR	0.0002	8.3e-05	0.056	benign	0.17	tolerated	2.16401	21
ABCC1	exonic	16	16126986	16126986	C	T	NM_004996	c.C636T	p.S212S	synonymous SNV	rs202105408	1	1	0	0.00212766	NR	0.0003	NR	NA	NA	NA	NA	0.058347	3.568
ABCC1	exonic	16	16200716	16200716	G	C	NM_004996	c.G2857C	p.A953P	nonsynonymous SNV	rs201798499	1	1	0	0.00212766	NR	0.0008	0.000781	0.928	probably damaging	0.01	deleterious	4.12674	29.4
ABCC1	exonic	16	16230427	16230427	C	T	NM_004996	c.C4218T	p.A1406A	synonymous SNV	rs34526519	1	1	0	0.00212766	NR	0.0023	0.005709	NA	NA	NA	NA	-0.121212	1.215
ABCC1	exonic	16	16219754	16219754	G	C	NM_004996	c.G3805C	p.E1269Q	nonsynonymous SNV	NR	1	1	0	0.00212766	NR	NR	NR	0.809	possibly damaging	0.07	tolerated	2.71101	23
ABCC1	exonic	16	16162019	16162019	T	C	NM_004996	c.T1684C	p.L562L	synonymous SNV	rs35605	225	79	146	0.789362	0.82	0.7932	0.846408	NA	NA	NA	NA	0.179605	5.535
ABCC2	exonic	10	101611294	101611294	G	A	NM_000392	c.G4544A	p.C1515Y	nonsynonymous SNV	rs8187710	27	24	3	0.0638298	0.06	0.0524	0.094187	0	benign	0.35	tolerated	1.83297	17.7
ABCC2	exonic	10	101544490	101544490	A	G	NM_000392	c.A159G	p.K53K	synonymous SNV	rs17222596	1	1	0	0.00212766	0.0013	0.0027	0.001384	NA	NA	NA	NA	1.44047	15.55
ABCC2	exonic	10	101595975	101595975	G	T	NM_000392	c.G3542T	p.R1181L	nonsynonymous SNV	rs8187692	2	2	0	0.00425532	0.0013	0.0092	0.0326	0.995	probably damaging	0.02	deleterious	3.55625	25.3
ABCC2	exonic	10	101595925	101595925	C	T	NM_000392	c.C3492T	p.S1164S	synonymous SNV	rs144192700	1	1	0	0.00212766	0.0026	0.0011	0.001153	NA	NA	NA	NA	0.531169	9.667
ABCC2	exonic	10	101611277	101611277	C	T	NM_000392	c.C4527T	p.N1509N	synonymous SNV	rs8187709	1	1	0	0.00212766	0.0026	0.0023	0.001538	NA	NA	NA	NA	-0.569783	0.052
ABCC2	exonic	10	101557063	101557063	G	A	NM_000392	c.G842A	p.S281N	nonsynonymous SNV	rs56131651	1	1	0	0.00212766	0.01	0.0066	0.005151	0.4	benign	0.35	tolerated	2.39246	22.3
ABCC2	exonic	10	101594274	101594274	T	C	NM_000392	c.T3396C	p.I1132I	synonymous SNV	rs17216345	2	2	0	0.00425532	0.01	0.0049	0.003306	NA	NA	NA	NA	0.720399	11.25
ABCC2	exonic	10	101591737	101591737	T	C	NM_000392	c.T3107C	p.I1036T	nonsynonymous SNV	rs45441199	2	2	0	0.00425532	0.01	0.0053	0.006228	0.232	benign	0.01	deleterious	1.85435	17.88
ABCC2	exonic	10	101564012	101564012	C	G	NM_000392	c.C1446G	p.T482T	synonymous SNV	rs113646094	6	6	0	0.012766	0.01	0.01	0.011072	NA	NA	NA	NA	0.465311	9.054
ABCC2	exonic	10	101590486	101590486	G	A	NM_000392	c.G2761A	p.G921S	nonsynonymous SNV	rs41318029	8	8	0	0.0170213	0.01	0.0077	0.01038	0	benign	0.56	tolerated	0.186265	5.637
ABCC2	exonic	10	101563815	101563815	G	A	NM_000392	c.G1249A	p.V417I	nonsynonymous SNV	rs2273697	78	68	10	0.187234	0.2	0.1953	0.192142	0.031	benign	0.15	tolerated	-0.414765	0.163
ABCC2	exonic	10	101578952	101578952	T	G	NM_000392	c.T2546G	p.L849R	nonsynonymous SNV	rs17222617	10	10	0	0.0212766	0.03	0.014	0.011302	0.028	benign	0.09	tolerated	1.96459	18.86
ABCC2	exonic	10	101610533	101610533	C	T	NM_000392	c.C4488T	p.H1496H	synonymous SNV	rs8187707	27	24	3	0.0638298	0.06	0.0409	0.053206	NA	NA	NA	NA	0.55734	9.898
ABCC2	exonic	10	101606861	101606861	G	T	NM_000392	c.G4290T	p.V1430V	synonymous SNV	rs1137968	28	25	3	0.0659574	0.06	0.0434	0.06151	NA	NA	NA	NA	-0.201285	0.709
ABCC2	exonic	10	101595996	101595996	T	A	NM_000392	c.T3563A	p.V1188E	nonsynonymous SNV	rs17222723	29	26	3	0.0680851	0.06	0.043	0.060972	0.003	benign	1	tolerated	-0.471772	0.108
ABCC2	exonic	10	101605439	101605439	G	C	NM_000392	c.G4046C	p.R1349T	nonsynonymous SNV	NR	1	1	0	0.00212766	NR	8.24e-06	NR	1	probably damaging	0	deleterious	4.18651	31
ABCC2	exonic	10	101569958	101569958	G	A	NM_000392	c.G1883A	p.R628Q	nonsynonymous SNV	NR	1	1	0	0.00212766	NR	8.25e-06	NR	0.011	benign	0.3	tolerated	2.63833	22.9
ABCC2	exonic	10	101594230	101594230	A	C	NM_000392	c.A3352C	p.M1118L	nonsynonymous SNV	NR	1	1	0	0.00212766	NR	2.47e-05	NR	0.001	benign	1	tolerated	0.717747	11.23
ABCC2	exonic	10	101542629	101542629	T	G	NM_000392	c.T28G	p.F10V	nonsynonymous SNV	NR	1	1	0	0.00212766	NR	2.5e-05	NR	0.443	benign	0	deleterious	3.18343	24.1
ABCC2	exonic	10	101604123	101604123	C	G	NM_000392	c.C3888G	p.S1296R	nonsynonymous SNV	rs143990242	1	1	0	0.00212766	NR	4.12e-05	0.000154	0.013	benign	0.24	tolerated	1.83616	17.73
ABCC2	exonic	10	101595980	101595980	C	A	NM_000392	c.C3547A	p.L1183M	nonsynonymous SNV	rs145008610	1	1	0	0.00212766	NR	5.77e-05	7.7e-05	0.961	probably damaging	0.11	tolerated	2.43624	22.4
ABCC2	exonic	10	101604207	101604207	C	T	NM_000392	c.C3972T	p.I1324I	synonymous SNV	rs3740066	148	120	28	0.374468	0.36	0.342	0.333538	NA	NA	NA	NA	0.414821	8.545
ABCC2	exonic	10	101578867	101578867	A	G	NM_000392	c.A2461G	p.S821G	nonsynonymous SNV	rs147649283	1	1	0	0.00212766	NR	8.24e-05	7.7e-05	0.007	benign	1	tolerated	1.37319	15.25
ABCC2	exonic	10	101603610	101603610	A	G	NM_000392	c.A3796G	p.I1266V	nonsynonymous SNV	rs148292402	1	1	0	0.00212766	NR	8.24e-05	7.7e-05	0.74	possibly damaging	0.02	deleterious	3.34931	24.6
ABCC2	exonic	10	101594257	101594257	G	A	NM_000392	c.G3379A	p.V1127I	nonsynonymous SNV	NR	1	1	0	0.00212766	NR	0.0002	7.7e-05	0.003	benign	1	tolerated	0.466623	9.067
ABCC2	exonic	10	101604162	101604162	C	T	NM_000392	c.C3927T	p.Y1309Y	synonymous SNV	rs4148401	1	1	0	0.00212766	NR	0.0002	NR	NA	NA	NA	NA	0.507796	9.455
ABCC2	exonic	10	101590526	101590526	G	A	NM_000392	c.G2801A	p.R934Q	nonsynonymous SNV	rs200477714	1	1	0	0.00212766	NR	0.0003	NR	0.001	benign	0.55	tolerated	0.3508	7.839
ABCC2	exonic	10	101591826	101591826	C	T	NM_000392	c.C3196T	p.R1066X	stopgain SNV	rs72558199	1	1	0	0.00212766	NR	0.0004	0.001	NA	NA	NA	NA	7.19503	38
ABCC2	exonic	10	101563815	101563816	GT	AC	NM_000392	c.1249_1250AC	NA	nonframeshift substitution	rs2273697	1	1	0	0.00212766	NR	NR	NR	0.031	benign	0.15	tolerated	-0.414765	0.163
ABCC2	exonic	10	101578594	101578594	A	C	NM_000392	c.A2319C	p.R773S	nonsynonymous SNV	NR	1	1	0	0.00212766	NR	NR	NR	0.999	probably damaging	0	deleterious	3.09013	23.8
ABCC2	exonic	10	101553440	101553440	C	T	NM_000392	c.C466T	p.Q156X	stopgain SNV	NR	1	1	0	0.00212766	NR	NR	NR	NA	NA	NA	NA	3.40814	24.8
ABCC2	exonic	10	101553355	101553355	A	G	NM_000392	c.A381G	p.K127K	synonymous SNV	NR	1	1	0	0.00212766	NR	NR	NR	NA	NA	NA	NA	1.8438	17.79
ABCC2	exonic	10	101544447	101544447	A	T	NM_000392	c.A116T	p.Y39F	nonsynonymous SNV	rs927344	235	0	235	1	1	0.998	0.993465	0	benign	1	tolerated	2.25616	21.7
ABCC3	exonic	17	48762223	48762223	G	A	NM_003786	c.G4267A	p.G1423R	nonsynonymous SNV	rs148982238	1	1	0	0.00212766	0.0013	0.0015	0.00246	1	probably damaging	0	deleterious	3.99871	28
ABCC3	exonic	17	48753423	48753423	C	T	NM_003786	c.C3039T	p.G1013G	synonymous SNV	rs4148416	34	33	1	0.0744681	0.04	0.0865	0.100953	NA	NA	NA	NA	-0.437873	0.138
ABCC3	exonic	17	48741440	48741440	C	A	NM_001144070	c.C1306A	p.Q436K	nonsynonymous SNV	rs151079073	3	3	0	0.00638298	0.0013	0.0007	0.001538	0.997	probably damaging	0.01	deleterious	3.51106	25.1
ABCC3	exonic	17	48750846	48750846	C	T	NM_003786	c.C2426T	p.T809M	nonsynonymous SNV	rs34675700	1	1	0	0.00212766	0.0026	0.001	0.001	0.996	probably damaging	0	deleterious	4.07264	28.7
ABCC3	exonic	17	48761363	48761363	G	A	NM_003786	c.G4008A	p.L1336L	synonymous SNV	rs11568589	4	4	0	0.00851064	0.0026	0.0049	0.004229	NA	NA	NA	NA	0.47978	9.193
ABCC3	exonic	17	48753045	48753045	G	A	NM_003786	c.G2768A	p.R923Q	nonsynonymous SNV	rs34502058	1	1	0	0.00212766	0.004	0.0061	0.004237	0.478	possibly damaging	0.37	tolerated	1.28217	14.84
ABCC3	exonic	17	48746269	48746269	C	A	NM_003786	c.C1926A	p.P642P	synonymous SNV	rs11568599	3	3	0	0.00638298	0.004	0.0033	0.00346	NA	NA	NA	NA	-0.213997	0.651
ABCC3	exonic	17	48733349	48733349	C	T	NM_001144070	c.C202T	p.H68Y	nonsynonymous SNV	rs34926034	1	1	0	0.00212766	0.01	0.0072	0.007074	0.023	benign	1	tolerated	1.45171	15.6
ABCC3	exonic	17	48741080	48741080	C	T	NM_001144070	c.C1037T	p.S346F	nonsynonymous SNV	rs11568605	3	3	0	0.00638298	0.01	0.0048	0.004613	0.172	benign	0.05	deleterious	1.32093	15.02
ABCC3	exonic	17	48752995	48752995	G	A	NM_003786	c.G2718A	p.Q906Q	synonymous SNV	rs34590740	4	4	0	0.00851064	0.01	0.0059	0.004241	NA	NA	NA	NA	0.407142	8.464
ABCC3	exonic	17	48768486	48768486	A	G	NM_003786	c.A4509G	p.E1503E	synonymous SNV	rs1051640	76	71	5	0.17234	0.18	0.1461	0.146394	NA	NA	NA	NA	1.92683	18.51
ABCC3	exonic	17	48745035	48745035	A	C	NM_001144070	c.A1552C	p.R518R	synonymous SNV	rs11568601	9	9	0	0.0191489	0.02	0.0198	0.018453	NA	NA	NA	NA	0.872504	12.4
ABCC3	exonic	17	48761105	48761105	C	T	NM_003786	c.C3942T	p.H1314H	synonymous SNV	rs2277624	98	86	12	0.234043	0.21	0.2478	0.264647	NA	NA	NA	NA	-0.381498	0.206
ABCC3	exonic	17	48761053	48761053	G	A	NM_003786	c.G3890A	p.R1297H	nonsynonymous SNV	rs11568591	26	26	0	0.0553191	0.06	0.0364	0.04744	0.999	probably damaging	0	deleterious	4.32728	32
ABCC3	exonic	17	48761367	48761367	C	T	NM_003786	c.C4012T	p.R1338C	nonsynonymous SNV	rs141762939	1	1	0	0.00212766	NR	8.27e-06	7.7e-05	0.995	probably damaging	0	deleterious	4.00288	28
ABCC3	exonic	17	48736618	48736618	G	A	NM_001144070	c.G695A	p.R232Q	nonsynonymous SNV	rs148287642	1	1	0	0.00212766	NR	1.66e-05	7.7e-05	0.166	benign	0.12	tolerated	2.71103	23
ABCC3	exonic	17	48752732	48752732	G	T	NM_003786	c.G2609T	p.G870V	nonsynonymous SNV	rs373307851	1	1	0	0.00212766	NR	1.69e-05	7.7e-05	0.015	benign	0.1	tolerated	0.184185	5.605
ABCC3	exonic	17	48738321	48738321	G	A	NM_001144070	c.G844A	p.G282S	nonsynonymous SNV	rs753736110	1	1	0	0.00212766	NR	4.25e-05	NR	0.003	benign	0.46	tolerated	-0.248154	0.518
ABCC3	exonic	17	48741171	48741171	G	C	NM_001144070	c.G1128C	p.V376V	synonymous SNV	rs143287324	1	1	0	0.00212766	NR	5.77e-05	0.000154	NA	NA	NA	NA	-0.114354	1.272
ABCC3	exonic	17	48757191	48757191	G	T	NM_003786	c.G3738T	p.M1246I	nonsynonymous SNV	rs201446969	1	1	0	0.00212766	NR	9.06e-05	0.000231	0.073	benign	0.01	deleterious	2.439	22.4
ABCC3	exonic	17	48736695	48736695	G	A	NM_001144070	c.G772A	p.E258K	nonsynonymous SNV	rs58534606	1	1	0	0.00212766	NR	9.09e-05	0.000384	0	benign	1	tolerated	0.754396	11.51
ABCC3	exonic	17	48761397	48761397	C	T	NM_003786	c.C4042T	p.R1348C	nonsynonymous SNV	rs11568588	1	1	0	0.00212766	NR	0.0044	0.013302	0.011	benign	0.15	tolerated	1.21244	14.49
ABCC3	exonic	17	48741045	48741045	C	G	NM_001144070	c.C1002G	p.I334M	nonsynonymous SNV	NR	1	1	0	0.00212766	NR	NR	NR	0.023	benign	0.16	tolerated	-0.349724	0.258
ABCC3	exonic	17	48765024	48765024	A	G	NM_003786	c.A4408G	p.T1470A	nonsynonymous SNV	rs140690263	2	2	0	0.00425532	NR	0.0002	0.000461	0.338	benign	0.04	deleterious	3.25175	24.3
ABCC3	exonic	17	48712336	48712336	G	C	NM_001144070	c.G39C	p.K13N	nonsynonymous SNV	rs201886646	2	2	0	0.00425532	NR	0.0361	0.004176	0.027	benign	0.12	tolerated	2.93359	23.5
ABCC4	exonic	13	95839003	95839003	G	A	NM_001301830	c.C1272T	p.Y424Y	synonymous SNV	rs1557070	1	1	0	0.00212766	0.0026	0.0233	0.078425	NA	NA	NA	NA	0.242694	6.452
ABCC4	exonic	13	95859035	95859035	C	A	NM_001301830	c.G687T	p.K229N	nonsynonymous SNV	rs2274407	25	25	0	0.0531915	0.07	0.1006	0.104567	0.201	benign	0	deleterious	2.04416	19.66
ABCC4	exonic	13	95735484	95735484	T	C	NM_001301829	c.A2455G	p.I819V	nonsynonymous SNV	rs139970608	1	1	0	0.00212766	0.01	0.0046	0.004767	0.031	benign	0.23	tolerated	1.09362	13.85
ABCC4	exonic	13	95705380	95705380	G	A	NM_001301829	c.C3284T	p.T1095M	nonsynonymous SNV	rs11568644	2	2	0	0.00425532	0.01	0.0068	0.00569	0.362	benign	0.06	tolerated	2.9289	23.5
ABCC4	exonic	13	95735520	95735520	C	A	NM_001301829	c.G2419T	p.V807F	nonsynonymous SNV	rs11568694	4	4	0	0.00851064	0.01	0.0079	0.004459	0.191	benign	0	deleterious	1.34936	15.15
ABCC4	exonic	13	95816707	95816707	G	A	NM_001301830	c.C1875T	p.A625A	synonymous SNV	rs11568666	5	5	0	0.0106383	0.01	0.0067	0.006612	NA	NA	NA	NA	0.561957	9.938
ABCC4	exonic	13	95815415	95815415	C	T	NM_001301829	c.G2128A	p.E710K	nonsynonymous SNV	rs3765534	5	5	0	0.0106383	0.01	0.0237	0.007767	0.001	benign	0.55	tolerated	-0.192108	0.754
ABCC4	exonic	13	95953517	95953517	G	T	NM_001105515	c.C52A	p.L18I	nonsynonymous SNV	rs11568681	6	6	0	0.012766	0.01	0.021	0.017923	0.15	benign	0.39	tolerated	1.62099	16.36
ABCC4	exonic	13	95863008	95863008	C	A	NM_001301830	c.G334T	p.G112W	nonsynonymous SNV	rs11568658	13	13	0	0.0276596	0.03	0.045	0.017223	0.951	probably damaging	0	deleterious	3.81783	26.5
ABCC4	exonic	13	95735450	95735450	A	G	NM_001301829	c.T2489C	p.F830S	nonsynonymous SNV	rs147486099	1	1	0	0.00212766	NR	6.6e-05	0.000231	0.102	benign	0.05	tolerated	1.69269	16.74
ABCC4	exonic	13	95860088	95860088	T	C	NM_001301830	c.A652G	p.K218E	nonsynonymous SNV	rs11568684	1	1	0	0.00212766	NR	0.0002	NR	0.199	benign	0.02	deleterious	3.21115	24.2
ABCC4	exonic	13	95768200	95768200	C	T	NM_001301829	c.G2370A	p.P790P	synonymous SNV	rs148807118	1	1	0	0.00212766	NR	0.0003	0.000769	NA	NA	NA	NA	0.362931	7.979
ABCC4	exonic	13	95839042	95839042	C	T	NM_001301830	c.G1233A	p.S411S	synonymous SNV	rs11568670	1	1	0	0.00212766	NR	0.0008	0.001076	NA	NA	NA	NA	0.202537	5.879
ABCC4	exonic	13	95858996	95858996	T	C	NM_001301830	c.A726G	p.R242R	synonymous SNV	rs2274406	217	114	103	0.680851	0.61	0.6043	0.560895	NA	NA	NA	NA	1.95562	18.78
ABCC4	exonic	13	95886957	95886957	G	C	NM_001105515	c.C438G	p.L146L	synonymous SNV	rs985424247	1	1	0	0.00212766	NR	NR	NR	NA	NA	NA	NA	-0.346758	0.264
ABCC4	exonic	13	95858978	95858978	T	C	NM_001301830	c.A744G	p.S248S	synonymous SNV	rs2274405	218	115	103	0.682979	0.61	0.6362	0.664078	NA	NA	NA	NA	-0.238795	0.552
ABCC4	exonic	13	95673864	95673864	G	A	NM_001301829	c.C3802T	p.P1268S	nonsynonymous SNV	rs1392543206	1	1	0	0.00212766	NR	NR	NR	0.007	benign	0.37	tolerated	1.60103	16.27
ABCC4	exonic	13	95815440	95815440	A	G	NM_001301829	c.T2103C	p.T701T	synonymous SNV	rs935469062	1	1	0	0.00212766	NR	NR	NR	NA	NA	NA	NA	0.130395	4.766
ABCC4	exonic	13	95840792	95840792	G	A	NM_001301830	c.C1043T	p.S348L	nonsynonymous SNV	NR	1	1	0	0.00212766	NR	NR	NR	0	benign	0.37	tolerated	0.885177	12.49
ABCC4	exonic	13	95696012	95696012	C	T	NM_001301829	c.G3518A	p.R1173Q	nonsynonymous SNV	rs11568639	2	2	0	0.00425532	NR	5.77e-05	0.000154	0.805	possibly damaging	0	deleterious	4.42744	33
ABCC4	exonic	13	95714976	95714976	C	T	NM_001301829	c.G3207A	p.K1069K	synonymous SNV	rs1751034	225	70	155	0.808511	0.81	0.8121	0.796555	NA	NA	NA	NA	0.528207	9.641
ABCC4	exonic	13	95861804	95861804	A	G	NM_001301830	c.T444C	p.I148I	synonymous SNV	rs899494	233	55	178	0.874468	0.85	0.8289	0.830232	NA	NA	NA	NA	0.351088	7.843
ABCC4	exonic	13	95727780	95727780	T	C	NM_001301829	c.A2571G	p.L857L	synonymous SNV	rs1678339	233	14	219	0.961702	0.93	0.9283	0.925803	NA	NA	NA	NA	0.397388	8.36
ABCC4	exonic	13	95726541	95726541	A	G	NM_001301829	c.T2703C	p.F901F	synonymous SNV	rs1189466	233	14	219	0.961702	0.93	0.9335	0.945333	NA	NA	NA	NA	0.688123	10.99
ABCC5	exonic	3	183689610	183689610	G	T	NM_001320032	c.C86A	p.S29Y	nonsynonymous SNV	rs28365011	1	1	0	0.00212766	0.0013	0.0021	0.003519	0.092	benign	0.04	deleterious	2.59944	22.8
ABCC5	exonic	3	183643439	183643439	G	A	NM_001320032	c.C2700T	p.I900I	synonymous SNV	rs192562060	1	1	0	0.00212766	0.0026	0.0012	0.000639	NA	NA	NA	NA	0.945007	12.91
ABCC5	exonic	3	183669759	183669759	C	T	NM_001320032	c.G1284A	p.S428S	synonymous SNV	rs28365026	3	3	0	0.00638298	0.004	0.0023	0.002609	NA	NA	NA	NA	-0.280328	0.417
ABCC5	exonic	3	183660585	183660585	G	A	NM_001320032	c.C2208T	p.L736L	synonymous SNV	rs3749442	82	80	2	0.178723	0.18	0.201	0.170798	NA	NA	NA	NA	0.628562	10.51
ABCC5	exonic	3	183699516	183699516	T	C	NM_005688	c.A1146G	p.Q382Q	synonymous SNV	rs7636910	145	110	35	0.382979	0.37	0.3491	0.341942	NA	NA	NA	NA	1.68614	16.71
ABCC5	exonic	3	183689571	183689571	G	A	NM_001320032	c.C125T	p.P42L	nonsynonymous SNV	rs200866761	1	1	0	0.00212766	NR	0.0009	NR	0.007	benign	0.12	tolerated	2.73744	23.1
ABCC5	exonic	3	183667565	183667565	T	C	NM_001320032	c.A1787G	p.N596S	nonsynonymous SNV	rs28365015	1	1	0	0.00212766	NR	0.0013	0.00016	0.073	benign	0.14	tolerated	1.96073	18.83
ABCC5	exonic	3	183696402	183696402	A	G	NM_005688	c.T1185C	p.A395A	synonymous SNV	rs1132776	190	112	78	0.570213	0.56	0.5821	0.619939	NA	NA	NA	NA	0.230872	6.286
ABCC5	exonic	3	183685534	183685534	A	G	NM_001320032	c.T366C	p.C122C	synonymous SNV	rs939336	190	111	79	0.57234	0.56	0.587	0.628487	NA	NA	NA	NA	0.610904	10.36
ABCG2	exonic	4	89034589	89034589	C	T	NM_001257386	c.G1060A	p.G354R	nonsynonymous SNV	rs138606116	1	1	0	0.00212766	0.004	0.0026	0.003844	0.006	benign	0.53	tolerated	-0.798095	0.009
ABCG2	exonic	4	89061114	89061114	C	T	NM_001257386	c.G34A	p.V12M	nonsynonymous SNV	rs2231137	21	21	0	0.0446809	0.06	0.1076	0.045517	0	benign	1	tolerated	0.101199	4.287
ABCG2	exonic	4	89052323	89052323	G	T	NM_001257386	c.C421A	p.Q141K	nonsynonymous SNV	rs2231142	52	48	4	0.119149	0.1	0.118	0.084499	0.216	benign	0.19	tolerated	2.40581	22.3
ABCG2	exonic	4	89013496	89013496	C	T	NM_001348986	c.G1858A	p.D620N	nonsynonymous SNV	rs34783571	3	3	0	0.00638298	0.01	0.0056	0.003614	0.057	benign	0.07	tolerated	2.21537	21.5
ABCG2	exonic	4	89036116	89036116	G	A	NM_001257386	c.C936T	p.D312D	synonymous SNV	rs140886986	1	1	0	0.00212766	NR	0.0001	7.7e-05	NA	NA	NA	NA	-0.217292	0.637
ABCG2	exonic	4	89052964	89052964	G	A	NM_001257386	c.C369T	p.Y123Y	synonymous SNV	rs2231139	1	1	0	0.00212766	NR	0.0067	0.02422	NA	NA	NA	NA	0.431644	8.719
ADRB1	exonic	10	115805208	115805208	G	A	NM_000684	c.G1317A	p.T439T	synonymous SNV	rs542444851	1	1	0	0.00212766	NR	0	NR	NA	NA	NA	NA	0.068541	3.74
ADRB1	exonic	10	115804036	115804036	A	G	NM_000684	c.A145G	p.S49G	nonsynonymous SNV	rs1801252	54	51	3	0.121277	0.12	0.304	0.136693	0	benign	0.79	tolerated	0.348718	7.815
ADRB1	exonic	10	115804206	115804206	G	T	NM_000684	c.G315T	p.L105L	synonymous SNV	rs7921133	1	1	0	0.00212766	NR	0.0093	0.034989	NA	NA	NA	NA	1.06312	13.68
ADRB1	exonic	10	115804766	115804768	CCG	-	NM_000684	c.875_877del	p.292_293del	nonframeshift deletion	NR	1	1	0	0.00212766	NR	NR	NR	NA	NA	NA	NA	NA	NA
ADRB1	exonic	10	115804126	115804126	G	C	NM_000684	c.G235C	p.V79L	nonsynonymous SNV	NR	1	1	0	0.00212766	NR	NR	NR	0.953	probably damaging	0	deleterious	3.91804	27.2
ADRB1	exonic	10	115805056	115805056	G	C	NM_000684	c.G1165C	p.G389R	nonsynonymous SNV	rs1801253	217	93	124	0.725532	0.66	0.736	0.69967	0	benign	1	tolerated	1.36214	15.2
ADRB1	exonic	10	115804956	115804956	C	A	NM_000684	c.C1065A	p.P355P	synonymous SNV	rs141633952	2	2	0	0.00425532	NR	0.002	0.002783	NA	NA	NA	NA	0.610613	10.36
ADRB1	exonic	10	115804008	115804008	C	T	NM_000684	c.C117T	p.P39P	synonymous SNV	rs371084372	3	3	0	0.00638298	NR	0.006	0.001048	NA	NA	NA	NA	0.618349	10.43
ADRB2	exonic	5	148207492	148207492	T	C	NM_000024	c.T1098C	p.Y366Y	synonymous SNV	rs41354346	1	1	0	0.00212766	0.004	0.0009	0.001922	NA	NA	NA	NA	0.848677	12.23
ADRB2	exonic	5	148206885	148206885	C	T	NM_000024	c.C491T	p.T164I	nonsynonymous SNV	rs1800888	10	9	1	0.0234043	0.01	0.0095	0.010995	0.012	benign	1	tolerated	2.19696	21.3
ADRB2	exonic	5	148206917	148206917	C	A	NM_000024	c.C523A	p.R175R	synonymous SNV	rs1042718	68	56	12	0.170213	0.18	0.2326	0.221513	NA	NA	NA	NA	0.835658	12.13
ADRB2	exonic	5	148206646	148206646	G	A	NM_000024	c.G252A	p.L84L	synonymous SNV	rs1042717	81	68	13	0.2	0.21	0.2574	0.241735	NA	NA	NA	NA	0.680216	10.93
ADRB2	exonic	5	148207447	148207447	G	C	NM_000024	c.G1053C	p.G351G	synonymous SNV	rs1042719	111	86	25	0.289362	0.28	0.3379	0.309242	NA	NA	NA	NA	1.59803	16.25
ADRB2	exonic	5	148207633	148207633	G	A	NM_000024	c.G1239A	p.L413L	synonymous SNV	rs1042720	119	87	32	0.321277	0.32	0.3982	0.397801	NA	NA	NA	NA	1.18639	14.36
ADRB2	exonic	5	148206440	148206440	G	A	NM_000024	c.G46A	p.G16R	nonsynonymous SNV	rs1042713	150	114	36	0.395745	0.38	0.4204	0.414885	0.031	benign	0.17	tolerated	1.62113	16.37
ADRB2	exonic	5	148206473	148206473	G	C	NM_000024	c.G79C	p.E27Q	nonsynonymous SNV	rs1042714	200	117	83	0.602128	0.59	0.6834	0.660003	0.009	benign	0.47	tolerated	1.32572	15.04
AHR	exonic	7	17349626	17349626	T	C	NM_001621	c.T132C	p.N44N	synonymous SNV	rs17779352	35	35	0	0.0744681	0.08	0.0781	0.069353	NA	NA	NA	NA	0.658407	10.76
AHR	exonic	7	17379110	17379110	G	A	NM_001621	c.G1661A	p.R554K	nonsynonymous SNV	rs2066853	50	49	1	0.108511	0.11	0.1565	0.217361	0	benign	1	tolerated	0.546819	9.806
AHR	exonic	7	17379274	17379274	T	C	NM_001621	c.T1825C	p.S609P	nonsynonymous SNV	rs771303532	1	1	0	0.00212766	NR	1.65e-05	NR	0	benign	0.31	tolerated	1.39833	15.36
AHR	exonic	7	17379768	17379768	G	A	NM_001621	c.G2319A	p.Q773Q	synonymous SNV	rs377432596	1	1	0	0.00212766	NR	3.31e-05	0.000154	NA	NA	NA	NA	0.474543	9.143
AHR	exonic	7	17378908	17378908	A	G	NM_001621	c.A1459G	p.N487D	nonsynonymous SNV	rs75519181	1	1	0	0.00212766	NR	0.0017	NR	0.103	benign	0.48	tolerated	0.888805	12.52
AHR	exonic	7	17379157	17379157	G	A	NM_001621	c.G1708A	p.V570I	nonsynonymous SNV	rs4986826	1	1	0	0.00212766	NR	0.0087	0.02322	0.17	benign	0.29	tolerated	1.42108	15.47
AHR	exonic	7	17379134	17379134	T	C	NM_001621	c.T1685C	p.F562S	nonsynonymous SNV	NR	1	1	0	0.00212766	NR	NR	NR	0.987	probably damaging	0.02	deleterious	4.15456	29.7
AMPD1	exonic	1	115236057	115236057	G	A	NM_000036	c.C133T	p.Q45X	stopgain SNV	rs17602729	44	40	4	0.102128	0.11	0.0871	0.094586	NA	NA	NA	NA	6.31189	36
AMPD1	exonic	1	115231202	115231202	G	A	NM_001172626	c.C282T	p.S94S	synonymous SNV	rs150208948	2	2	0	0.00425532	0.0013	0.0005	0.000384	NA	NA	NA	NA	0.173223	5.438
AMPD1	exonic	1	115231254	115231254	G	A	NM_001172626	c.C230T	p.P77L	nonsynonymous SNV	rs61752479	45	41	4	0.104255	0.11	0.0884	0.095879	1	probably damaging	0	deleterious	3.49847	25.1
AMPD1	exonic	1	115221116	115221116	C	A	NM_001172626	c.G1017T	p.M339I	nonsynonymous SNV	rs61752478	2	2	0	0.00425532	0.0026	0.0031	0.003844	0.876	possibly damaging	0	deleterious	3.84252	26.7
AMPD1	exonic	1	115218549	115218549	C	T	NM_001172626	c.G1551A	p.E517E	synonymous SNV	rs80266556	2	2	0	0.00425532	0.0026	0.0081	0.00692	NA	NA	NA	NA	0.605144	10.32
AMPD1	exonic	1	115229523	115229523	C	T	NM_001172626	c.G311A	p.R104H	nonsynonymous SNV	rs61738827	2	2	0	0.00425532	0.004	0.0051	0.002922	0.125	benign	0.07	tolerated	2.35697	22.2
AMPD1	exonic	1	115231298	115231298	T	C	NM_001172626	c.A186G	p.G62G	synonymous SNV	rs61752480	2	2	0	0.00425532	0.01	0.0022	0.004152	NA	NA	NA	NA	0.201921	5.87
AMPD1	exonic	1	115222237	115222237	T	A	NM_001172626	c.A947T	p.K316I	nonsynonymous SNV	rs34526199	16	15	1	0.0361702	0.05	0.0282	0.024143	0.999	probably damaging	0	deleterious	4.1628	29.8
AMPD1	exonic	1	115220058	115220058	A	T	NM_001172626	c.T1389A	p.D463E	nonsynonymous SNV	rs1489333623	1	1	0	0.00212766	NR	NR	NR	0.001	benign	0.57	tolerated	0.973575	13.11
AOX1	exonic	2	201501687	201501687	A	G	NM_001159	c.A2400G	p.V800V	synonymous SNV	rs149839944	1	1	0	0.00212766	0.0013	0.002	0.002076	NA	NA	NA	NA	-0.174478	0.848
AOX1	exonic	2	201534389	201534389	A	G	NM_001159	c.A3890G	p.H1297R	nonsynonymous SNV	rs3731722	35	33	2	0.0787234	0.07	0.0755	0.055052	0	benign	0.28	tolerated	-1.25207	0.001
AOX1	exonic	2	201505835	201505835	C	T	NM_001159	c.C2583T	p.N861N	synonymous SNV	rs113275102	1	1	0	0.00212766	0.0013	0.0113	0.035522	NA	NA	NA	NA	-0.436798	0.139
AOX1	exonic	2	201469439	201469439	G	A	NM_001159	c.G690A	p.S230S	synonymous SNV	rs61695335	2	2	0	0.00425532	0.0013	0.0013	0.000846	NA	NA	NA	NA	-0.325896	0.305
AOX1	exonic	2	201480739	201480739	T	C	NM_001159	c.T1657C	p.L553L	synonymous SNV	rs114483614	1	1	0	0.00212766	0.004	0.0014	0.005305	NA	NA	NA	NA	0.524273	9.605
AOX1	exonic	2	201526330	201526330	A	G	NM_001159	c.A3404G	p.N1135S	nonsynonymous SNV	rs55754655	60	51	9	0.146809	0.11	0.1153	0.173228	0.001	benign	1	tolerated	1.22705	14.57
AOX1	exonic	2	201521609	201521609	C	T	NM_001159	c.C3120T	p.V1040V	synonymous SNV	rs114924183	3	3	0	0.00638298	0.01	0.0037	0.005075	NA	NA	NA	NA	0.568236	9.993
AOX1	exonic	2	201464423	201464423	G	A	NM_001159	c.G390A	p.R130R	synonymous SNV	rs142144384	3	3	0	0.00638298	0.01	0.0065	0.003921	NA	NA	NA	NA	0.824979	12.05
AOX1	exonic	2	201460049	201460049	C	T	NM_001159	c.C158T	p.T53I	nonsynonymous SNV	rs567121211	1	1	0	0.00212766	NR	1.68e-05	NR	0.964	probably damaging	0	deleterious	3.86005	26.8
AOX1	exonic	2	201533465	201533465	C	T	NM_001159	c.C3737T	p.T1246M	nonsynonymous SNV	rs142565909	1	1	0	0.00212766	NR	3.3e-05	0.000308	0.003	benign	0.06	tolerated	0.700944	11.1
AOX1	exonic	2	201501730	201501730	G	A	NM_001159	c.G2443A	p.G815R	nonsynonymous SNV	rs144419430	1	1	0	0.00212766	NR	0.0009	7.7e-05	0.067	benign	0.03	deleterious	1.1403	14.12
AOX1	exonic	2	201533463	201533463	C	T	NM_001159	c.C3735T	p.P1245P	synonymous SNV	rs145877467	1	1	0	0.00212766	NR	0.0027	0.008073	NA	NA	NA	NA	-0.25488	0.495
AOX1	exonic	2	201533520	201533520	A	G	NM_001159	c.A3792G	p.S1264S	synonymous SNV	rs78467837	1	1	0	0.00212766	NR	0.0034	0.010918	NA	NA	NA	NA	-0.172499	0.859
AOX1	splicing	2	201459994	201459994	G	A	NA	NA	NA	splicing	NR	1	1	0	0.00212766	NR	NR	NR	NA	NA	NA	NA	3.95149	27.5
AOX1	exonic	2	201499580	201499580	A	G	NM_001159	c.A2288G	p.K763R	nonsynonymous SNV	NR	1	1	0	0.00212766	NR	NR	NR	0.072	benign	0.22	tolerated	2.10686	20.4
AOX1	exonic	2	201470281	201470281	C	T	NM_001159	c.C837T	p.G279G	synonymous SNV	rs945339648	1	1	0	0.00212766	NR	NR	NR	NA	NA	NA	NA	-0.469797	0.109
ARNT	exonic	1	150789884	150789884	C	T	NM_001197325	c.G1486A	p.D496N	nonsynonymous SNV	rs1805133	2	2	0	0.00425532	0.01	0.0056	0.006997	0.063	benign	0.07	tolerated	2.75738	23.1
ARNT	exonic	1	150789864	150789864	A	C	NM_001197325	c.T1506G	p.D502E	nonsynonymous SNV	rs10305741	9	9	0	0.0191489	0.02	0.0074	0.008381	0.001	benign	0.42	tolerated	1.91081	18.36
ARNT	splicing	1	150802443	150802443	T	C	NM_001197325	c.A924G	p.P308P	synonymous SNV	rs766058627	1	1	0	0.00212766	NR	7.45e-05	NR	NA	NA	NA	NA	1.02866	13.46
ARNT	exonic	1	150808889	150808889	C	G	NM_001197325	c.G522C	p.V174V	synonymous SNV	rs2228099	145	116	29	0.370213	0.39	0.4093	0.415424	NA	NA	NA	NA	1.44105	15.55
ARNT	exonic	1	150830892	150830892	C	T	NM_001197325	c.G70A	p.G24R	nonsynonymous SNV	NR	1	1	0	0.00212766	NR	NR	NR	0.025	benign	0	deleterious	3.20547	24.1
ARNT	exonic	1	150789655	150789655	T	C	NM_001197325	c.A1557G	p.T519T	synonymous SNV	rs375140640	2	2	0	0.00425532	NR	0.0002	0.000461	NA	NA	NA	NA	1.83027	17.68
ATIC	exonic	2	216211655	216211655	C	G	NM_004044	c.C1494G	p.T498T	synonymous SNV	rs116255553	6	6	0	0.012766	0.01	0.0066	0.007612	NA	NA	NA	NA	0.500996	9.393
ATIC	exonic	2	216211604	216211604	A	G	NM_004044	c.A1443G	p.G481G	synonymous SNV	rs112288749	13	13	0	0.0276596	0.01	0.019	0.021144	NA	NA	NA	NA	0.561712	9.936
ATIC	exonic	2	216190020	216190020	C	G	NM_004044	c.C347G	p.T116S	nonsynonymous SNV	rs2372536	140	115	25	0.351064	0.32	0.3235	0.246809	0.006	benign	0.11	tolerated	2.2902	21.9
ATIC	exonic	2	216203583	216203583	G	A	NM_004044	c.G1180A	p.V394I	nonsynonymous SNV	rs760293133	1	1	0	0.00212766	NR	2.47e-05	NR	0.003	benign	0.44	tolerated	1.36196	15.2
ATIC	exonic	2	216182882	216182882	A	T	NM_004044	c.A149T	p.D50V	nonsynonymous SNV	rs575560797	1	1	0	0.00212766	NR	3.3e-05	NR	0.979	probably damaging	0	deleterious	3.93256	27.4
ATIC	exonic	2	216191586	216191586	T	G	NM_004044	c.T573G	p.D191E	nonsynonymous SNV	rs77239104	1	1	0	0.00212766	NR	0.0009	NR	0.679	possibly damaging	0.11	tolerated	2.62902	22.9
ATIC	exonic	2	216182933	216182933	C	T	NM_004044	c.C200T	p.T67I	nonsynonymous SNV	NR	1	1	0	0.00212766	NR	NR	NR	1	probably damaging	0	deleterious	3.9335	27.4
ATIC	exonic	2	216190045	216190045	T	G	NM_004044	c.T372G	p.I124M	nonsynonymous SNV	rs1021031556	1	1	0	0.00212766	NR	NR	NR	0.981	probably damaging	0	deleterious	3.11883	23.9
CBR1	exonic	21	37443349	37443349	C	T	NM_001286789	c.C391T	p.P131S	nonsynonymous SNV	rs41557318	6	6	0	0.012766	0.004	0.0032	0.002076	0.014	benign	0.12	tolerated	2.67911	23
CBR1	exonic	21	37444973	37444973	C	T	NM_001757	c.C627T	p.A209A	synonymous SNV	rs20572	48	47	1	0.104255	0.1	0.1327	0.086345	NA	NA	NA	NA	1.70131	16.79
CBR1	exonic	21	37444120	37444120	C	T	NM_001286789	c.C405T	p.C135C	synonymous SNV	rs35710857	48	47	1	0.104255	NR	0.1523	NR	NA	NA	NA	NA	-0.150557	0.996
CBR1	exonic	21	37442632	37442632	G	C	NM_001286789	c.G219C	p.L73L	synonymous SNV	rs25678	58	56	2	0.12766	0.12	0.1616	0.120966	NA	NA	NA	NA	2.29684	22
CBR1	exonic	21	37444218	37444218	T	G	NM_001286789	c.T503G	p.L168X	stopgain SNV	rs61759823	8	8	0	0.0170213	0.02	0.0105	NR	NA	NA	NA	NA	-0.076902	1.631
CBR1	exonic	21	37445039	37445039	G	A	NM_001757	c.G693A	p.V231V	synonymous SNV	rs2230192	9	9	0	0.0191489	0.02	0.0126	0.015608	NA	NA	NA	NA	1.689	16.72
CBR1	exonic	21	37444936	37444936	C	T	NM_001757	c.C590T	p.T197M	nonsynonymous SNV	rs201334038	1	1	0	0.00212766	NR	0.0002	0.000154	0.338	benign	0	deleterious	2.05983	19.83
CBR1	exonic	21	37444970	37444970	C	T	NM_001757	c.C624T	p.H208H	synonymous SNV	rs145472382	1	1	0	0.00212766	NR	0.0004	0.000231	NA	NA	NA	NA	-0.116867	1.251
CBR1	exonic	21	37445007	37445007	A	G	NM_001757	c.A661G	p.I221V	nonsynonymous SNV	rs1412397891	1	1	0	0.00212766	NR	NR	NR	0.012	benign	0.06	tolerated	2.15756	20.9
CBR3	exonic	21	37507740	37507740	C	G	NM_001236	c.C250G	p.L84V	nonsynonymous SNV	rs9282628	2	2	0	0.00425532	0.01	0.0171	0.032447	0.255	benign	0.13	tolerated	2.14737	20.8
CBR3	exonic	21	37518582	37518582	G	A	NM_001236	c.G606A	p.T202T	synonymous SNV	rs17849671	20	20	0	0.0425532	0.06	0.0444	0.040366	NA	NA	NA	NA	0.306082	7.293
CBR3	exonic	21	37518706	37518706	G	A	NM_001236	c.G730A	p.V244M	nonsynonymous SNV	rs1056892	133	105	28	0.342553	0.36	0.3742	0.398739	0.206	benign	0.07	tolerated	1.88256	18.11
CBR3	exonic	21	37518468	37518470	AGA	-	NM_001236	c.492_494del	p.164_165del	nonframeshift deletion	NR	1	1	0	0.00212766	NR	0.0002	NR	NA	NA	NA	NA	NA	NA
CBR3	exonic	21	37507769	37507769	C	T	NM_001236	c.C279T	p.V93V	synonymous SNV	rs881712	154	99	55	0.444681	0.44	0.4123	0.33905	NA	NA	NA	NA	1.96592	18.87
CBR3	exonic	21	37507501	37507501	G	A	NM_001236	c.G11A	p.C4Y	nonsynonymous SNV	rs8133052	164	103	61	0.478723	0.45	0.5608	0.372275	0.001	benign	0.6	tolerated	2.25744	21.8
CBR3	exonic	21	37507745	37507745	C	T	NM_001236	c.C255T	p.N85N	synonymous SNV	rs881711	230	52	178	0.868085	0.88	0.8388	0.846609	NA	NA	NA	NA	2.01084	19.32
CDA	exonic	1	20931476	20931476	T	C	NM_001785	c.T210C	p.A70A	synonymous SNV	rs76249360	2	2	0	0.00425532	0.01	0.0021	0.000461	NA	NA	NA	NA	1.38147	15.29
CDA	exonic	1	20915701	20915701	A	C	NM_001785	c.A79C	p.K27Q	nonsynonymous SNV	rs2072671	145	114	31	0.374468	0.33	0.2758	0.264032	0.007	benign	0.11	tolerated	2.6151	22.8
CDA	exonic	1	20945055	20945055	C	T	NM_001785	c.C435T	p.T145T	synonymous SNV	rs1048977	128	103	25	0.325532	0.33	0.3088	0.342304	NA	NA	NA	NA	-0.210836	0.665
CDA	exonic	1	20931461	20931461	T	G	NM_001785	c.T195G	p.C65W	nonsynonymous SNV	NR	1	1	0	0.00212766	NR	NR	NR	1	probably damaging	0	deleterious	4.07665	28.8
CES1	exonic	16	55862712	55862712	C	T	NM_001025194	c.G224A	p.S75N	nonsynonymous SNV	rs2307240	23	23	0	0.0489362	0.06	0.0511	0.050246	0.003	benign	0.41	tolerated	-0.900487	0.004
CES1	exonic	16	55855413	55855413	C	G	NM_001025194	c.G557C	p.R186P	nonsynonymous SNV	rs60054861	1	1	0	0.00212766	0.0013	0.0126	0.036396	0.087	benign	0.37	tolerated	-0.372518	0.22
CES1	exonic	16	55854368	55854368	G	A	NM_001025194	c.C714T	p.N238N	synonymous SNV	rs17850910	3	3	0	0.00638298	0.01	0.0061	0.003787	NA	NA	NA	NA	-0.11999	1.225
CES1	exonic	16	55853498	55853498	G	C	NM_001025194	c.C852G	p.H284Q	nonsynonymous SNV	rs114119971	4	4	0	0.00851064	0.01	0.0045	0.005078	0.066	benign	0.15	tolerated	1.1643	14.25
CES1	splicing	16	55853446	55853446	C	A	NA	NA	NA	splicing	rs4513095	7	7	0	0.0148936	0.01	0.0287	0.007926	NA	NA	NA	NA	3.17402	24.1
CES1	exonic	16	55857570	55857570	C	T	NM_001025194	c.G428A	p.G143E	nonsynonymous SNV	rs71647871	2	2	0	0.00425532	0.02	0.0142	0.006621	0.986	probably damaging	0	deleterious	2.18419	21.2
CES1	exonic	16	55866934	55866934	A	C	NM_001025194	c.T34G	p.S12A	nonsynonymous SNV	rs12149366	4	2	2	0.012766	0.03	0.0021	0.004009	0	benign	1	tolerated	-0.352266	0.254
CES1	exonic	16	55853545	55853545	C	A	NM_001025194	c.G805T	p.A269S	nonsynonymous SNV	rs115629050	16	16	0	0.0340426	0.04	0.0334	0.049554	0.545	possibly damaging	0	deleterious	2.17288	21.1
CES1	exonic	16	55855361	55855361	G	T	NM_001025194	c.C609A	p.D203E	nonsynonymous SNV	rs2307227	16	16	0	0.0340426	0.04	0.0335	0.049938	0.003	benign	1	tolerated	1.22604	14.56
CES1	exonic	16	55853513	55853513	A	T	NM_001025194	c.T837A	p.S279S	synonymous SNV	rs754068271	1	1	0	0.00212766	NR	8.24e-06	NR	NA	NA	NA	NA	0.133322	4.813
CES1	exonic	16	55862791	55862791	T	C	NM_001025194	c.A145G	p.I49V	nonsynonymous SNV	rs3826193	155	155	0	0.329787	NR	0.3168	NR	0	benign	1	tolerated	0.201727	5.867
CES1	exonic	16	55862824	55862824	C	T	NM_001025194	c.G112A	p.V38I	nonsynonymous SNV	rs3826192	161	161	0	0.342553	NR	0.3261	NR	0.006	benign	0.35	tolerated	0.43015	8.704
CES1	exonic	16	55862836	55862836	G	A	NM_001025194	c.C100T	p.L34L	synonymous SNV	rs3826191	155	155	0	0.329787	NR	0.3371	NR	NA	NA	NA	NA	0.124563	4.671
CES1	exonic	16	55862691	55862691	G	A	NM_001025194	c.C245T	p.S82L	nonsynonymous SNV	rs62028647	187	187	0	0.397872	0.45	0.3864	NR	0.316	benign	0.01	deleterious	2.54734	22.7
CES1	exonic	16	55853516	55853516	G	A	NM_001025194	c.C834T	p.T278T	synonymous SNV	rs369093241	1	1	0	0.00212766	NR	0.0002	7.7e-05	NA	NA	NA	NA	0.040343	3.267
CES1	exonic	16	55862883	55862883	C	A	NM_001025194	c.G53T	p.G18V	nonsynonymous SNV	rs3826190	170	170	0	0.361702	0.44	0.3912	NR	0.891	possibly damaging	0	deleterious	2.74083	23.1
CES1	exonic	16	55862717	55862717	T	C	NM_001025194	c.A219G	p.P73P	synonymous SNV	rs76828834	178	178	0	0.378723	0.42	0.3967	NR	NA	NA	NA	NA	-0.319771	0.318
CES1	exonic	16	55862720	55862720	T	C	NM_001025194	c.A216G	p.E72E	synonymous SNV	rs74019278	170	170	0	0.361702	0.42	0.3971	NR	NA	NA	NA	NA	-0.148765	1.008
CES1	exonic	16	55857525	55857525	G	A	NM_001025194	c.C473T	p.A158V	nonsynonymous SNV	rs202121317	1	1	0	0.00212766	NR	0.0092	7.7e-05	0.492	possibly damaging	0.03	deleterious	2.9038	23.4
CES1	exonic	16	55853517	55853517	G	T	NM_001025194	c.C833A	p.T278N	nonsynonymous SNV	rs1449188225	1	1	0	0.00212766	NR	NR	NR	0.155	benign	0.08	tolerated	1.65686	16.55
CES1	exonic	16	55860104	55860104	T	C	NM_001025194	c.A361G	p.I121V	nonsynonymous SNV	NR	1	1	0	0.00212766	NR	NR	NR	0.043	benign	0.4	tolerated	1.10077	13.9
CES1	exonic	16	55857559	55857559	C	A	NM_001025194	c.G439T	p.G147C	nonsynonymous SNV	rs146456965	2	2	0	0.00425532	NR	0.0004	0.001386	1	probably damaging	0	deleterious	2.83378	23.3
CES1	exonic	16	55862762	55862762	C	A	NM_001025194	c.G174T	p.P58P	synonymous SNV	rs3826194	2	2	0	0.00425532	NR	0.001	NR	NA	NA	NA	NA	-0.176589	0.836
CES1	exonic	16	55866957	55866957	C	G	NM_001025194	c.G11C	p.R4P	nonsynonymous SNV	rs111604615	1	0	1	0.00425532	NR	0.0014	NR	0.005	benign	0.19	tolerated	0.231622	6.297
CES1	exonic	16	55866949	55866949	T	C	NM_001025194	c.A19G	p.I7V	nonsynonymous SNV	rs114788146	1	0	1	0.00425532	NR	0.0014	NR	0	benign	1	tolerated	-0.145775	1.028
CES1	exonic	16	55844909	55844909	T	C	NM_001025194	c.A1097G	p.Y366C	nonsynonymous SNV	rs146595460	3	3	0	0.00638298	NR	0.0008	0.000462	0.102	benign	0.05	deleterious	1.14052	14.12
CES1	exonic	16	55853502	55853502	A	G	NM_001025194	c.T848C	p.V283A	nonsynonymous SNV	rs774319338	7	7	0	0.0148936	NR	0.0005	NR	0.737	possibly damaging	0.01	deleterious	3.2923	24.4
CES1	exonic	16	55853495	55853495	G	A	NM_001025194	c.C855T	p.C285C	synonymous SNV	rs572986714	23	23	0	0.0489362	NR	0.0014	NR	NA	NA	NA	NA	0.55366	9.866
CES1	exonic	16	55853489	55853489	T	C	NM_001025194	c.A861G	p.R287R	synonymous SNV	rs748653237	62	62	0	0.131915	NR	0.0014	NR	NA	NA	NA	NA	0.434742	8.751
CES1	exonic	16	55853481	55853481	G	A	NM_001025194	c.C869T	p.T290M	nonsynonymous SNV	rs202001817	85	85	0	0.180851	NR	0.0017	NR	0.466	possibly damaging	0.03	deleterious	2.81663	23.2
CES1	exonic	16	55862762	55862762	C	G	NM_001025194	c.G174C	p.P58P	synonymous SNV	rs3826194	158	158	0	0.33617	NR	NR	NR	NA	NA	NA	NA	-0.176589	0.836
CES2	exonic	16	66969389	66969389	G	C	NM_003869	c.G43C	p.G15R	nonsynonymous SNV	rs200505222	1	1	0	0.00212766	0.0013	0.0001	7.7e-05	0.003	benign	0.01	deleterious	0.658184	10.75
CES2	exonic	16	66974391	66974391	T	G	NM_003869	c.T801G	p.A267A	synonymous SNV	rs111381920	1	1	0	0.00212766	0.0013	0.0002	0.000231	NA	NA	NA	NA	-0.15114	0.992
CES2	exonic	16	66975712	66975712	G	A	NM_003869	c.G1290A	p.E430E	synonymous SNV	rs140590822	1	1	0	0.00212766	0.0026	0.0009	0.000923	NA	NA	NA	NA	0.052287	3.466
CES2	exonic	16	66971964	66971964	G	A	NM_003869	c.G293A	p.R98Q	nonsynonymous SNV	rs140461033	1	1	0	0.00212766	0.01	0.0015	0.001769	0.902	possibly damaging	0.07	tolerated	2.93891	23.5
CES2	exonic	16	66973170	66973170	A	G	NM_003869	c.A524G	p.N175S	nonsynonymous SNV	rs148026549	1	1	0	0.00212766	0.01	0.002	7.7e-05	0.624	possibly damaging	0.12	tolerated	1.00419	13.31
CES2	exonic	16	66977895	66977895	C	T	NM_003869	c.C1839T	p.L613L	synonymous SNV	rs28382827	5	5	0	0.0106383	0.02	0.0475	0.01363	NA	NA	NA	NA	-0.381932	0.206
CES2	exonic	16	66974506	66974506	A	G	NM_003869	c.A916G	p.I306V	nonsynonymous SNV	rs758686915	1	1	0	0.00212766	NR	8.24e-06	NR	0.001	benign	0.02	deleterious	2.31954	22.1
CES2	exonic	16	66975427	66975427	G	A	NM_003869	c.G1126A	p.G376R	nonsynonymous SNV	rs147070911	1	1	0	0.00212766	NR	0.0004	0.000154	0.896	possibly damaging	0.26	tolerated	1.41135	15.42
CES2	exonic	16	66975483	66975483	C	T	NM_003869	c.C1182T	p.A394A	synonymous SNV	rs61735428	1	1	0	0.00212766	NR	0.0008	0.000769	NA	NA	NA	NA	-0.246066	0.525
CES2	exonic	16	66969592	66969592	G	A	NM_003869	c.G246A	p.L82L	synonymous SNV	rs11863141	1	1	0	0.00212766	NR	0.0113	0.039602	NA	NA	NA	NA	1.45738	15.62
CES2	exonic	16	66974546	66974547	GC	TT	NM_003869	c.956_957TT	NA	nonframeshift substitution	NR	1	1	0	0.00212766	NR	NR	NR	1	probably damaging	0	deleterious	3.85734	26.8
CES4A	exonic	16	67040335	67040335	G	A	NM_001190201	c.G1063A	p.A355T	nonsynonymous SNV	rs3848290	4	4	0	0.00851064	0.0013	0.0202	NR	NA	NA	NA	NA	0.054196	3.498
CES4A	exonic	16	67037054	67037054	A	C	NM_001190201	c.A478C	p.S160R	nonsynonymous SNV	rs61744399	38	34	4	0.0893617	0.07	0.1671	0.255345	0	benign	0.4	tolerated	0.570939	10.03
CES4A	exonic	16	67037035	67037035	A	G	NM_001190201	c.A459G	p.L153L	synonymous SNV	rs61744392	12	11	1	0.0276596	0.03	0.0414	0.03242	NA	NA	NA	NA	0.005703	2.71
CES4A	exonic	16	67029553	67029553	T	G	NM_173815	c.T81G	p.P27P	synonymous SNV	rs368774734	1	1	0	0.00212766	NR	0.0006	0.000661	NA	NA	NA	NA	0.181437	5.563
CES4A	exonic	16	67037429	67037429	A	G	NM_001190201	c.A618G	p.Q206Q	synonymous SNV	rs116480085	1	1	0	0.00212766	NR	0.001	0.003101	NA	NA	NA	NA	-0.442589	0.133
COMT	exonic	22	19950268	19950268	G	A	NM_007310	c.G69A	p.Q23Q	synonymous SNV	rs740602	3	3	0	0.00638298	0.01	0.0232	0.06374	NA	NA	NA	NA	1.7162	16.88
COMT	exonic	22	19951816	19951816	C	T	NM_007310	c.C459T	p.L153L	synonymous SNV	rs165631	7	7	0	0.0148936	0.01	0.0107	0.01038	NA	NA	NA	NA	0.758503	11.55
COMT	exonic	22	19951804	19951804	G	A	NM_007310	c.G447A	p.P149P	synonymous SNV	rs769224	4	4	0	0.00851064	0.02	0.0314	0.044518	NA	NA	NA	NA	-0.521481	0.075
COMT	exonic	22	19951207	19951207	C	G	NM_007310	c.C258G	p.L86L	synonymous SNV	rs4818	148	109	39	0.397872	0.4	0.3392	0.327541	NA	NA	NA	NA	0.557093	9.896
COMT	exonic	22	19951238	19951238	G	A	NM_007310	c.G289A	p.A97T	nonsynonymous SNV	rs567862500	1	1	0	0.00212766	NR	0.0001	NR	0.056	benign	0.12	tolerated	1.43641	15.53
COMT	exonic	22	19956143	19956143	C	T	NM_007310	c.C550T	p.R184C	nonsynonymous SNV	rs139449932	1	1	0	0.00212766	NR	0.0003	0.000308	0.998	probably damaging	0	deleterious	3.30847	24.4
COMT	exonic	22	19950235	19950235	C	T	NM_007310	c.C36T	p.H12H	synonymous SNV	rs4633	178	116	62	0.510638	0.52	0.468	0.460089	NA	NA	NA	NA	-0.015456	2.395
COMT	exonic	22	19951271	19951271	G	A	NM_007310	c.G322A	p.V108M	nonsynonymous SNV	rs4680	178	114	64	0.514894	0.52	0.4727	0.451484	0.077	benign	0.09	tolerated	0.980241	13.15
COMT	exonic	22	19929263	19929263	C	T	NM_001282512	c.G64A	p.V22M	nonsynonymous SNV	rs370819229	1	1	0	0.00212766	NR	0.0009	0.00128	0.013	benign	0.22	tolerated	0.906799	12.65
CYP1A1	exonic	15	75015045	75015045	C	G	NM_000499	c.G394C	p.A132P	nonsynonymous SNV	rs35196245	3	3	0	0.00638298	0.0013	0.0007	0.001309	0.961	probably damaging	0.03	deleterious	3.4521	24.9
CYP1A1	exonic	15	75015138	75015138	C	T	NM_000499	c.G301A	p.D101N	nonsynonymous SNV	rs141173079	1	1	0	0.00212766	0.0026	0.0005	0.000847	0.087	benign	0.07	tolerated	1.71725	16.89
CYP1A1	exonic	15	75012985	75012985	T	C	NM_001319216	c.A1297G	p.I433V	nonsynonymous SNV	rs1048943	21	20	1	0.0468085	0.04	0.094	0.027183	0.219	benign	0.35	tolerated	1.90668	18.33
CYP1A1	exonic	15	75012979	75012979	G	T	NM_001319216	c.C1303A	p.R435S	nonsynonymous SNV	rs41279188	3	3	0	0.00638298	0.004	0.0045	0.004851	0.745	possibly damaging	0	deleterious	3.79341	26.4
CYP1A1	exonic	15	75013051	75013051	C	T	NM_001319216	c.G1231A	p.D411N	nonsynonymous SNV	rs145198866	2	2	0	0.00425532	0.01	0.004	0.004466	0.006	benign	1	tolerated	-0.301915	0.36
CYP1A1	exonic	15	75012987	75012987	G	T	NM_001319216	c.C1295A	p.T432N	nonsynonymous SNV	rs1799814	18	17	1	0.0404255	0.02	0.0305	0.035269	0.033	benign	0.5	tolerated	1.48085	15.73
CYP1A1	exonic	15	75015162	75015162	G	A	NM_000499	c.C277T	p.R93W	nonsynonymous SNV	rs2229150	1	1	0	0.00212766	NR	0.0008	0.000693	0.885	possibly damaging	0.01	deleterious	3.18237	24.1
CYP1A1	exonic	15	75013360	75013360	T	G	NM_000499	c.A1201C	p.I401L	nonsynonymous SNV	rs777186546	1	1	0	0.00212766	NR	NR	NR	0.248	benign	0.02	deleterious	2.50834	22.6
CYP1A1	exonic	15	75012998	75012998	A	-	NM_001319216	c.1284delT	p.C428X	stopgain SNV	NR	2	2	0	0.00425532	NR	0.0009	NR	NA	NA	NA	NA	NA	NA
CYP1A2	exonic	15	75047191	75047191	C	T	NM_000761	c.C1313T	p.T438I	nonsynonymous SNV	rs45486893	1	1	0	0.00212766	0.0026	0.0016	7.7e-05	0.475	possibly damaging	0.03	deleterious	1.10269	13.91
CYP1A2	intergenic	15	75038220	75038220	G	A	NA	NA	NA	intergenic	rs2069514	13	12	1	0.0297872	0.02	NR	NR	NA	NA	NA	NA	-0.044859	2
CYP1A2	intronic	15	75041917	75041917	C	A	NA	NA	NA	intronic	rs762551	224	107	117	0.725532	0.69	NR	NR	NA	NA	NA	NA	-0.539395	0.066
CYP1A2	exonic	15	75042407	75042407	G	A	NM_000761	c.G328A	p.D110N	nonsynonymous SNV	rs754811709	1	1	0	0.00212766	NR	8.28e-06	NR	0.108	benign	0.35	tolerated	1.33636	15.09
CYP1A2	exonic	15	75042217	75042217	G	A	NM_000761	c.G138A	p.W46X	stopgain SNV	rs539368728	1	1	0	0.00212766	NR	1.68e-05	NR	NA	NA	NA	NA	6.69643	36
CYP1A2	exonic	15	75042290	75042290	C	T	NM_000761	c.C211T	p.R71C	nonsynonymous SNV	rs755565165	1	1	0	0.00212766	NR	9.11e-05	NR	0.007	benign	0.04	deleterious	1.81123	17.53
CYP1A2	exonic	15	75047426	75047426	C	T	NM_000761	c.C1548T	p.N516N	synonymous SNV	rs2470890	207	119	88	0.62766	0.59	0.4574	0.474819	NA	NA	NA	NA	-0.32381	0.309
CYP1A2	exonic	15	75044578	75044578	A	G	NM_000761	c.A1156G	p.I386V	nonsynonymous SNV	rs72547516	1	1	0	0.00212766	NR	0.0012	0.000462	0.025	benign	0.02	deleterious	2.02939	19.51
CYP1A2	exonic	15	75043592	75043592	C	A	NM_000761	c.C894A	p.S298R	nonsynonymous SNV	rs17861157	1	1	0	0.00212766	NR	0.0065	0.023872	0.074	benign	0.11	tolerated	-0.61033	0.039
CYP1A2	exonic	15	75044499	75044499	C	G	NM_000761	c.C1077G	p.L359L	synonymous SNV	NR	1	1	0	0.00212766	NR	NR	NR	NA	NA	NA	NA	0.142168	4.954
CYP1B1	exonic	2	38298419	38298419	A	G	NM_000104	c.T1078C	p.L360L	synonymous SNV	rs141245683	1	1	0	0.00212766	0.0026	0.0009	0.001026	NA	NA	NA	NA	0.730491	11.33
CYP1B1	exonic	2	38298169	38298169	G	C	NM_000104	c.C1328G	p.A443G	nonsynonymous SNV	rs4986888	1	1	0	0.00212766	0.0026	0.0053	0.018837	0	benign	0.4	tolerated	1.03351	13.49
CYP1B1	exonic	2	38298394	38298394	C	T	NM_000104	c.G1103A	p.R368H	nonsynonymous SNV	rs79204362	1	1	0	0.00212766	0.0026	0.0062	0.001623	0.986	probably damaging	0.01	deleterious	3.90532	27.1
CYP1B1	exonic	2	38301803	38301803	C	G	NM_000104	c.G729C	p.V243V	synonymous SNV	rs9341249	2	2	0	0.00425532	0.0026	0.0221	0.072121	NA	NA	NA	NA	2.06833	19.92
CYP1B1	exonic	2	38302291	38302291	A	T	NM_000104	c.T241A	p.Y81N	nonsynonymous SNV	rs9282671	4	4	0	0.00851064	0.01	0.0064	0.002989	0.999	probably damaging	0	deleterious	3.84106	26.7
CYP1B1	exonic	2	38301847	38301847	C	T	NM_000104	c.G685A	p.E229K	nonsynonymous SNV	rs57865060	5	5	0	0.0106383	0.01	0.0142	0.003695	0.203	benign	0.01	deleterious	3.51338	25.1
CYP1B1	exonic	2	38298139	38298139	T	C	NM_000104	c.A1358G	p.N453S	nonsynonymous SNV	rs1800440	82	73	9	0.193617	0.2	0.1547	0.134938	0.555	possibly damaging	0	deleterious	3.47819	25
CYP1B1	exonic	2	38302238	38302238	A	G	NM_000104	c.T294C	p.N98N	synonymous SNV	rs781037234	1	1	0	0.00212766	NR	4.18e-05	NR	NA	NA	NA	NA	1.22496	14.56
CYP1B1	exonic	2	38302390	38302390	G	C	NM_000104	c.C142G	p.R48G	nonsynonymous SNV	rs10012	119	94	25	0.306383	0.3	0.3777	0.349853	0	benign	0.39	tolerated	0.153275	5.129
CYP1B1	exonic	2	38302177	38302177	C	A	NM_000104	c.G355T	p.A119S	nonsynonymous SNV	rs1056827	117	90	27	0.306383	0.3	0.412	0.336529	0	benign	0.15	tolerated	0.326335	7.548
CYP1B1	exonic	2	38297907	38297907	A	G	NM_000104	c.T1590C	p.D530D	synonymous SNV	rs146770394	1	1	0	0.00212766	NR	0.0005	0.000923	NA	NA	NA	NA	0.791758	11.8
CYP1B1	exonic	2	38302309	38302309	C	T	NM_000104	c.G223A	p.A75T	nonsynonymous SNV	rs1439524848	1	1	0	0.00212766	NR	NR	NR	0.015	benign	1	tolerated	0.832116	12.1
CYP1B1	exonic	2	38298203	38298203	C	G	NM_000104	c.G1294C	p.V432L	nonsynonymous SNV	rs1056836	187	95	92	0.593617	0.63	0.6195	0.445564	0.006	benign	0.34	tolerated	1.58549	16.2
CYP1B1	exonic	2	38298150	38298150	A	G	NM_000104	c.T1347C	p.D449D	synonymous SNV	rs1056837	187	96	91	0.591489	0.63	0.622	0.453714	NA	NA	NA	NA	-0.164875	0.904
CYP2B6	exonic	19	41509950	41509950	G	C	NM_000767	c.G216C	p.P72P	synonymous SNV	rs2279341	25	25	0	0.0531915	0.06	0.0504	0.050838	NA	NA	NA	NA	-0.436696	0.139
CYP2B6	exonic	19	41497264	41497264	C	A	NM_000767	c.C54A	p.L18L	synonymous SNV	rs150742423	1	1	0	0.00212766	0.0013	0.0005	0.000538	NA	NA	NA	NA	-0.565925	0.054
CYP2B6	exonic	19	41515263	41515263	A	G	NM_000767	c.A785G	p.K262R	nonsynonymous SNV	rs2279343	66	50	16	0.174468	NR	0.0563	NR	0	benign	1	tolerated	-0.530257	0.07
CYP2B6	exonic	19	41522715	41522715	C	T	NM_000767	c.C1459T	p.R487C	nonsynonymous SNV	rs3211371	54	51	3	0.121277	0.1	0.0909	0.090881	0.007	benign	1	tolerated	-0.197006	0.729
CYP2B6	exonic	19	41512872	41512872	G	A	NM_000767	c.G547A	p.V183I	nonsynonymous SNV	rs58871670	3	3	0	0.00638298	0.0013	0.0032	0.004152	0.015	benign	0.33	tolerated	1.78773	17.36
CYP2B6	exonic	19	41497288	41497288	C	T	NM_000767	c.C78T	p.T26T	synonymous SNV	rs139980085	6	6	0	0.012766	0.0013	0.0033	0.004536	NA	NA	NA	NA	-0.339983	0.276
CYP2B6	exonic	19	41497346	41497346	A	G	NM_000767	c.A136G	p.M46V	nonsynonymous SNV	rs35303484	1	1	0	0.00212766	0.004	0.0023	0.002845	0.217	benign	0.45	tolerated	0.1678	5.354
CYP2B6	exonic	19	41497272	41497272	A	T	NM_000767	c.A62T	p.Q21L	nonsynonymous SNV	rs34883432	3	3	0	0.00638298	0.01	0.0039	0.003537	0.006	benign	0.12	tolerated	-0.460997	0.117
CYP2B6	exonic	19	41518598	41518598	T	A	NM_000767	c.T1172A	p.I391N	nonsynonymous SNV	rs35979566	4	4	0	0.00851064	0.01	0.0046	0.005843	0.877	possibly damaging	0.02	deleterious	2.43345	22.4
CYP2B6	exonic	19	41512841	41512841	G	T	NM_000767	c.G516T	p.Q172H	nonsynonymous SNV	rs3745274	86	71	15	0.214894	0.23	0.2732	0.290404	0.003	benign	0.37	tolerated	-1.07807	0.002
CYP2B6	exonic	19	41497274	41497274	C	T	NM_000767	c.C64T	p.R22C	nonsynonymous SNV	rs8192709	26	26	0	0.0553191	0.06	0.049	0.048285	0.265	benign	0.03	deleterious	0.520249	9.569
CYP2B6	exonic	19	41515236	41515236	G	A	NM_000767	c.G758A	p.R253H	nonsynonymous SNV	rs373086625	1	1	0	0.00212766	NR	4.14e-05	NR	0.075	benign	0.02	deleterious	1.57052	16.13
CYP2B6	exonic	19	41522588	41522588	G	A	NM_000767	c.G1332A	p.A444A	synonymous SNV	rs775699069	1	1	0	0.00212766	NR	7.42e-05	NR	NA	NA	NA	NA	-0.78633	0.01
CYP2C19	exonic	10	96602623	96602623	G	A	NM_000769	c.G991A	p.V331I	nonsynonymous SNV	rs3758581	29	29	0	0.0617021	0.06	0.0624	0.047286	0.007	benign	1	tolerated	-1.5622	0.001
CYP2C19	exonic	10	96522561	96522561	T	C	NM_000769	c.T99C	p.P33P	synonymous SNV	rs17885098	30	30	0	0.0638298	0.05	0.0789	0.082039	NA	NA	NA	NA	0.168921	5.371
CYP2C19	exonic	10	96535264	96535264	G	A	NM_000769	c.G449A	p.R150H	nonsynonymous SNV	rs58973490	4	4	0	0.00851064	0.004	0.0027	0.003922	0.006	benign	0.58	tolerated	0.059654	3.59
CYP2C19	exonic	10	96602622	96602622	C	T	NM_000769	c.C990T	p.V330V	synonymous SNV	rs3758580	61	56	5	0.140426	0.15	0.1835	0.15416	NA	NA	NA	NA	-0.577089	0.049
CYP2C19	exonic	10	96541616	96541616	G	A	NM_000769	c.G681A	p.P227P	synonymous SNV	rs4244285	61	56	5	0.140426	0.15	0.1856	0.15413	NA	NA	NA	NA	-0.520463	0.075
CYP2C19	exonic	10	96534922	96534922	G	C	NM_000769	c.G276C	p.E92D	nonsynonymous SNV	rs17878459	12	12	0	0.0255319	0.04	0.0236	0.023066	0.007	benign	0.44	tolerated	0.231369	6.293
CYP2C19	upstream	10	96521657	96521657	C	T	NA	NA	NA	upstream	rs12248560	91	75	16	0.22766	0.23	NR	NR	NA	NA	NA	NA	-0.232317	0.576
CYP2C19	exonic	10	96602709	96602709	C	T	NM_000769	c.C1077T	p.I359I	synonymous SNV	rs370051475	1	1	0	0.00212766	NR	0.0001	0.000384	NA	NA	NA	NA	0.066027	3.697
CYP2C19	exonic	10	96602710	96602710	G	A	NM_000769	c.G1078A	p.D360N	nonsynonymous SNV	rs144036596	1	1	0	0.00212766	NR	0.0002	0.000384	0.251	benign	0.21	tolerated	1.72519	16.94
CYP2C19	exonic	10	96522517	96522517	A	C	NM_000769	c.A55C	p.I19L	nonsynonymous SNV	rs17882687	1	1	0	0.00212766	NR	0.0021	0.006843	0	benign	1	tolerated	-0.690871	0.021
CYP2C19	exonic	10	96602691	96602691	C	T	NM_000769	c.C1059T	p.H353H	synonymous SNV	rs17882744	1	1	0	0.00212766	NR	0.0022	0.005613	NA	NA	NA	NA	-0.385607	0.2
CYP2C8	exonic	10	96826966	96826966	C	T	NM_001198854	c.G174A	p.K58K	synonymous SNV	rs11572081	1	1	0	0.00212766	0.0013	0.014	0.051284	NA	NA	NA	NA	0.858366	12.3
CYP2C8	exonic	10	96798749	96798749	T	C	NM_001198854	c.A890G	p.K297R	nonsynonymous SNV	rs10509681	51	45	6	0.121277	0.11	0.0826	0.085422	0.117	benign	0.07	tolerated	0.393152	8.314
CYP2C8	exonic	10	96827030	96827030	C	T	NM_001198854	c.G110A	p.R37K	nonsynonymous SNV	rs11572080	51	45	6	0.121277	0.11	0.0826	0.085345	0.12	benign	0.34	tolerated	1.98547	19.06
CYP2C8	exonic	10	96818106	96818106	T	A	NM_001198854	c.A499T	p.I167F	nonsynonymous SNV	rs11572103	3	3	0	0.00638298	0.0013	0.0194	0.055359	0.872	possibly damaging	0.01	deleterious	3.02025	23.7
CYP2C8	exonic	10	96824658	96824658	C	T	NM_001198854	c.G235A	p.V79I	nonsynonymous SNV	rs41286886	1	1	0	0.00212766	0.01	0.0049	0.005305	0.006	benign	1	tolerated	0.789423	11.78
CYP2C8	exonic	10	96818119	96818119	G	C	NM_001198854	c.C486G	p.I162M	nonsynonymous SNV	rs1058930	20	18	2	0.0468085	0.06	0.0387	0.040597	0.969	probably damaging	0	deleterious	1.00542	13.32
CYP2C8	exonic	10	96798715	96798715	G	A	NM_001198854	c.C924T	p.G308G	synonymous SNV	rs148515896	1	1	0	0.00212766	NR	0.0014	7.7e-05	NA	NA	NA	NA	-0.255427	0.493
CYP2C8	exonic	10	96802737	96802737	G	A	NM_001198854	c.C753T	p.H251H	synonymous SNV	rs11188150	1	1	0	0.00212766	NR	0.0096	0.003229	NA	NA	NA	NA	-0.40961	0.169
CYP2C8	exonic	10	96829005	96829005	T	G	NM_000770	c.A155C	p.K52T	nonsynonymous SNV	NR	1	1	0	0.00212766	NR	NR	NR	0.107	benign	0.04	deleterious	1.76477	17.2
CYP2C9	exonic	10	96741053	96741053	A	C	NM_000771	c.A1075C	p.I359L	nonsynonymous SNV	rs1057910	29	29	0	0.0617021	0.06	0.0637	0.048439	0.045	benign	0.02	deleterious	1.71893	16.9
CYP2C9	exonic	10	96748737	96748737	A	T	NM_000771	c.A1425T	p.G475G	synonymous SNV	rs1057911	29	29	0	0.0617021	0.06	0.0638	0.048747	NA	NA	NA	NA	-0.280969	0.415
CYP2C9	exonic	10	96702066	96702066	G	A	NM_000771	c.G449A	p.R150H	nonsynonymous SNV	rs7900194	1	1	0	0.00212766	0.0013	0.0052	0.020074	0.006	benign	0.57	tolerated	0.308823	7.328
CYP2C9	exonic	10	96702047	96702047	C	T	NM_000771	c.C430T	p.R144C	nonsynonymous SNV	rs1799853	56	50	6	0.131915	0.12	0.0914	0.095538	0.986	probably damaging	0.05	tolerated	2.6559	22.9
CYP2C9	exonic	10	96748635	96748635	C	T	NM_000771	c.C1323T	p.A441A	synonymous SNV	rs2017319	1	1	0	0.00212766	0.0026	0.0097	0.034138	NA	NA	NA	NA	0.138825	4.901
CYP2C9	exonic	10	96707691	96707691	A	C	NM_000771	c.A637C	p.I213L	nonsynonymous SNV	rs372756508	1	1	0	0.00212766	NR	1.66e-05	0.000154	0.013	benign	0.49	tolerated	-0.738684	0.014
CYP2C9	exonic	10	96707696	96707696	G	A	NM_000771	c.G642A	p.Q214Q	synonymous SNV	rs370100007	1	1	0	0.00212766	NR	3.31e-05	7.7e-05	NA	NA	NA	NA	0.940039	12.88
CYP2C9	exonic	10	96701990	96701990	C	T	NM_000771	c.C373T	p.R125C	nonsynonymous SNV	rs375805362	1	1	0	0.00212766	NR	5.78e-05	0.000154	0.904	possibly damaging	0.01	deleterious	3.20559	24.1
CYP2C9	exonic	10	96702046	96702046	C	T	NM_000771	c.C429T	p.D143D	synonymous SNV	rs142079687	1	1	0	0.00212766	NR	0.0005	0.001077	NA	NA	NA	NA	1.08522	13.81
CYP2C9	exonic	10	96709023	96709023	C	T	NM_000771	c.C801T	p.F267F	synonymous SNV	rs149158426	1	1	0	0.00212766	NR	0.0008	0.001154	NA	NA	NA	NA	0.657248	10.75
CYP2C9	exonic	10	96740981	96740981	C	T	NM_000771	c.C1003T	p.R335W	nonsynonymous SNV	rs28371685	1	1	0	0.00212766	NR	0.0038	0.007689	0.998	probably damaging	0	deleterious	2.98325	23.6
CYP2C9	exonic	10	96708878	96708878	T	G	NM_000771	c.T656G	p.F219C	nonsynonymous SNV	rs1386146915	1	1	0	0.00212766	NR	NR	NR	0.414	benign	0	deleterious	1.89109	18.19
CYP2D6	exonic	22	42526763	42526763	C	T	NM_000106	c.G31A	p.V11M	nonsynonymous SNV	rs769258	32	32	0	0.0680851	0.05	0.053	0.041224	0.024	benign	0.14	tolerated	-0.17505	0.844
CYP2D6	exonic	22	42523854	42523854	C	T	NM_001025161	c.G822A	p.P274P	synonymous SNV	rs79292917	1	1	0	0.00212766	0.0013	0.0033	0.002618	NA	NA	NA	NA	0.193	5.738
CYP2D6	exonic	22	42523636	42523636	C	A	NM_001025161	c.G833T	p.R278L	nonsynonymous SNV	rs3915951	2	2	0	0.00425532	NR	0.0756	NR	0.037	benign	0.03	deleterious	3.53926	25.2
CYP2D6	exonic	22	42525756	42525756	G	A	NM_000106	c.C336T	p.F112F	synonymous SNV	rs1081003	15	15	0	0.0319149	0.02	0.0777	0.042833	NA	NA	NA	NA	-0.10237	1.379
CYP2D6	intronic	22	42523805	42523805	C	T	NA	NA	NA	intronic	rs28371725	53	49	4	0.121277	0.09	0.0808	0.077581	NA	NA	NA	NA	0.110872	4.447
CYP2D6	exonic	22	42522601	42522601	T	C	NM_001025161	c.A1316G	p.Y439C	nonsynonymous SNV	rs199722016	1	1	0	0.00212766	0.0026	0.0004	7.7e-05	1	probably damaging	0	deleterious	2.70816	23
CYP2D6	exonic	22	42525180	42525180	G	A	NM_000106	c.C360T	p.F120F	synonymous SNV	rs61736507	1	1	0	0.00212766	0.0026	0.0014	0.002744	NA	NA	NA	NA	0.182154	5.574
CYP2D6	exonic	22	42526712	42526712	G	A	NM_000106	c.C82T	p.R28C	nonsynonymous SNV	rs138100349	1	1	0	0.00212766	0.0026	0.0036	0.002309	0.021	benign	0.07	tolerated	2.61945	22.8
CYP2D6	exonic	22	42523539	42523539	A	G	NM_001025161	c.T930C	p.H310H	synonymous SNV	rs28371726	3	3	0	0.00638298	0.0026	0.0106	NR	NA	NA	NA	NA	0.985115	13.18
CYP2D6	exonic	22	42525821	42525821	G	T	NM_000106	c.C271A	p.L91M	nonsynonymous SNV	rs28371703	50	45	5	0.117021	0.14	0.1134	NR	0.827	possibly damaging	0.02	deleterious	2.37504	22.2
CYP2D6	exonic	22	42525811	42525811	T	C	NM_000106	c.A281G	p.H94R	nonsynonymous SNV	rs28371704	74	68	6	0.170213	0.14	0.1156	NR	0.001	benign	1	tolerated	0.070544	3.773
CYP2D6	exonic	22	42523528	42523528	C	T	NM_001025161	c.G941A	p.R314H	nonsynonymous SNV	rs1058172	73	73	0	0.155319	0.14	0.1211	NR	0.999	probably damaging	0.01	deleterious	4.34728	32
CYP2D6	exonic	22	42525798	42525798	G	C	NM_000106	c.C294G	p.T98T	synonymous SNV	rs28371705	73	66	7	0.170213	0.14	0.1237	0.116065	NA	NA	NA	NA	-0.57027	0.052
CYP2D6	exonic	22	42524815	42524815	G	A	NM_001025161	c.C484T	p.L162L	synonymous SNV	rs150163869	2	2	0	0.00425532	0.01	0.0043	0.001077	NA	NA	NA	NA	-0.229148	0.589
CYP2D6	exonic	22	42524310	42524310	C	A	NM_001025161	c.G556T	p.A186S	nonsynonymous SNV	rs28371717	2	2	0	0.00425532	0.01	0.0075	0.00777	0.097	benign	0.41	tolerated	-0.213504	0.654
CYP2D6	exonic	22	42524817	42524817	C	T	NM_001025161	c.G482A	p.G161E	nonsynonymous SNV	rs5030866	5	5	0	0.0106383	0.02	0.0073	0.004694	0.189	benign	0.53	tolerated	-0.722485	0.016
CYP2D6	exonic	22	42525086	42525086	A	-	NM_000106	c.454delT	p.W152fs	frameshift deletion	rs5030655	6	6	0	0.012766	0.02	0.0079	NR	NA	NA	NA	NA	NA	NA
CYP2D6	splicing	22	42524947	42524947	C	T	NA	NA	NA	splicing	rs3892097	78	69	9	0.185106	0.19	0.1708	0.151047	NA	NA	NA	NA	3.49816	25.1
CYP2D6	exonic	22	42524176	42524178	CTT	-	NM_001025161	c.688_690del	p.230_230del	nonframeshift deletion	rs5030656	10	10	0	0.0212766	0.02	0.019	NR	NA	NA	NA	NA	NA	NA
CYP2D6	exonic	22	42524244	42524244	T	-	NM_001025161	c.622delA	p.R208fs	frameshift deletion	rs35742686	13	12	1	0.0297872	0.02	0.0131	NR	NA	NA	NA	NA	NA	NA
CYP2D6	exonic	22	42523505	42523505	C	T	NM_001025161	c.G964A	p.G322S	nonsynonymous SNV	rs61737946	16	16	0	0.0340426	0.02	0.0171	NR	0.074	benign	0.24	tolerated	1.47103	15.68
CYP2D6	exonic	22	42526694	42526694	G	A	NM_000106	c.C100T	p.P34S	nonsynonymous SNV	rs1065852	90	81	9	0.210638	0.2	0.2467	0.18853	0.571	possibly damaging	0.02	deleterious	3.03945	23.7
CYP2D6	exonic	22	42524924	42524924	A	G	NM_001025161	c.T375C	p.G125G	synonymous SNV	rs111606937	8	8	0	0.0170213	NR	0.2815	NR	NA	NA	NA	NA	-0.083639	1.56
CYP2D6	exonic	22	42524339	42524339	A	-	NM_001025161	c.527delT	p.V176fs	frameshift deletion	NR	1	1	0	0.00212766	NR	1.66e-05	NR	NA	NA	NA	NA	NA	NA
CYP2D6	exonic	22	42522669	42522669	C	T	NM_001025161	c.G1248A	p.S416S	synonymous SNV	rs1135832	1	1	0	0.00212766	NR	2.21e-05	NR	NA	NA	NA	NA	0.509072	9.467
CYP2D6	exonic	22	42524899	42524899	C	G	NM_001025161	c.G400C	p.V134L	nonsynonymous SNV	rs77578877	1	1	0	0.00212766	NR	2.25e-05	NR	0.227	benign	0.03	deleterious	1.96276	18.84
CYP2D6	exonic	22	42522650	42522650	G	A	NM_001025161	c.C1267T	p.R423W	nonsynonymous SNV	rs185772085	1	1	0	0.00212766	NR	3.85e-05	NR	0.987	probably damaging	0	deleterious	2.77008	23.1
CYP2D6	exonic	22	42524796	42524796	A	G	NM_001025161	c.T503C	p.F168S	nonsynonymous SNV	rs371793722	1	1	0	0.00212766	NR	3.89e-05	7.7e-05	0.2	benign	0.03	deleterious	1.61776	16.35
CYP2D6	exonic	22	42522688	42522688	A	G	NM_001025161	c.T1229C	p.L410P	nonsynonymous SNV	rs774378149	1	1	0	0.00212766	NR	4.07e-05	NR	0.999	probably damaging	0	deleterious	3.60817	25.5
CYP2D6	exonic	22	42522898	42522898	G	A	NM_001025161	c.C1117T	p.Q373X	stopgain SNV	rs763964554	1	1	0	0.00212766	NR	4.27e-05	NR	NA	NA	NA	NA	7.23546	38
CYP2D6	exonic	22	42524795	42524795	A	G	NM_001025161	c.T504C	p.F168F	synonymous SNV	rs28371713	55	55	0	0.117021	NR	0.3434	NR	NA	NA	NA	NA	-0.078954	1.609
CYP2D6	exonic	22	42523844	42523844	G	A	NM_001025161	c.C832T	p.R278C	nonsynonymous SNV	rs150216909	1	1	0	0.00212766	NR	0.0002	7.7e-05	0.047	benign	0.13	tolerated	2.19209	21.3
CYP2D6	exonic	22	42522600	42522600	A	G	NM_001025161	c.T1317C	p.Y439Y	synonymous SNV	rs61731577	1	1	0	0.00212766	NR	0.0003	0.000385	NA	NA	NA	NA	0.82538	12.05
CYP2D6	exonic	22	42523633	42523633	C	G	NM_001025161	c.G836C	p.R279P	nonsynonymous SNV	rs141009491	1	1	0	0.00212766	NR	0.0003	0.000308	0.971	probably damaging	0	deleterious	3.35087	24.6
CYP2D6	exonic	22	42525132	42525132	G	C	NM_000106	c.C408G	p.V136V	synonymous SNV	rs1058164	153	106	47	0.425532	0.44	0.4515	0.39288	NA	NA	NA	NA	0.012791	2.821
CYP2D6	exonic	22	42522613	42522613	G	C	NM_001025161	c.C1304G	p.T435S	nonsynonymous SNV	rs1135840	151	105	46	0.419149	0.45	0.4556	0.40832	0.023	benign	0.87	tolerated	-0.051081	1.923
CYP2D6	exonic	22	42523475	42523475	C	T	NM_001025161	c.G994A	p.E332K	nonsynonymous SNV	rs75386357	1	1	0	0.00212766	NR	0.0008	0.000231	0.097	benign	0.08	tolerated	1.65025	16.51
CYP2D6	exonic	22	42523858	42523858	T	G	NM_001025161	c.A818C	p.H273P	nonsynonymous SNV	rs5030867	1	1	0	0.00212766	NR	0.0013	0.000385	0.948	probably damaging	0	deleterious	3.33338	24.5
CYP2D6	exonic	22	42525035	42525035	C	T	NM_000106	c.G505A	p.G169R	nonsynonymous SNV	rs5030865	1	1	0	0.00212766	NR	0.0015	NR	0.865	possibly damaging	0.02	deleterious	3.13588	24
CYP2D6	exonic	22	42522678	42522678	G	A	NM_001025161	c.C1239T	p.F413F	synonymous SNV	rs150445731	1	1	0	0.00212766	NR	0.0017	0.001002	NA	NA	NA	NA	1.38714	15.32
CYP2D6	exonic	22	42525089	42525089	G	C	NM_000106	c.C451G	p.Q151E	nonsynonymous SNV	rs78482768	1	1	0	0.00212766	NR	0.0024	0.002637	0.005	benign	0.86	tolerated	0.710651	11.17
CYP2D6	exonic	22	42526775	42526775	C	T	NM_000106	c.G19A	p.V7M	nonsynonymous SNV	rs72549358	1	1	0	0.00212766	NR	0.0033	0.002547	0.001	benign	0.22	tolerated	0.024018	3
CYP2D6	exonic	22	42524820	42524820	-	C	NM_001025161	c.478_479insG	p.E160fs	frameshift insertion	rs34035805	1	1	0	0.00212766	NR	0.0036	NR	NA	NA	NA	NA	NA	NA
CYP2D6	exonic	22	42525134	42525134	C	T	NM_000106	c.G406A	p.V136I	nonsynonymous SNV	rs61736512	1	1	0	0.00212766	NR	0.0083	0.028918	0.015	benign	0.04	deleterious	0.082104	3.968
CYP2D6	exonic	22	42523610	42523610	C	T	NM_001025161	c.G859A	p.V287M	nonsynonymous SNV	rs59421388	1	1	0	0.00212766	NR	0.0084	0.032528	0.984	probably damaging	0	deleterious	3.61247	25.5
CYP2D6	exonic	22	42525843	42525843	C	G	NM_000106	c.G249C	p.G83G	synonymous SNV	NR	1	1	0	0.00212766	NR	NR	NR	NA	NA	NA	NA	0.996192	13.26
CYP2D6	exonic	22	42524814	42524815	AG	GA	NM_001025161	c.484_485TC	NA	nonframeshift substitution	NR	1	1	0	0.00212766	NR	NR	NR	0.226	benign	0.02	deleterious	1.46336	15.65
CYP2D6	exonic	22	42523523	42523523	C	G	NM_001025161	c.G946C	p.G316R	nonsynonymous SNV	NR	1	1	0	0.00212766	NR	NR	NR	0.839	possibly damaging	0.01	deleterious	3.51126	25.1
CYP2D6	exonic	22	42523603	42523603	C	G	NM_001025161	c.G866C	p.G289A	nonsynonymous SNV	NR	1	1	0	0.00212766	NR	NR	NR	0.995	probably damaging	0	deleterious	3.83659	26.7
CYP2D6	exonic	22	42523943	42523943	A	G	NM_001025161	c.T733C	p.C245R	nonsynonymous SNV	rs16947	202	100	102	0.646809	0.66	0.6567	0.599553	0	benign	0.44	tolerated	0.568989	9.999
CYP2D6	exonic	22	42523558	42523558	T	C	NM_001025161	c.A911G	p.Y304C	nonsynonymous SNV	rs202102799	2	2	0	0.00425532	NR	0.0077	NR	0.993	probably damaging	0	deleterious	2.08232	20.2
CYP2D6	exonic	22	42524218	42524218	G	T	NM_001025161	c.C648A	p.P216P	synonymous SNV	rs28371718	2	2	0	0.00425532	NR	0.0106	0.019489	NA	NA	NA	NA	0.718241	11.23
CYP2D6	exonic	22	42524327	42524327	A	G	NM_001025161	c.T539C	p.L180P	nonsynonymous SNV	rs17002853	6	6	0	0.012766	NR	0.0002	NR	0.171	benign	0.01	deleterious	1.69226	16.74
CYP2D6	exonic	22	42524323	42524323	A	G	NM_001025161	c.T543C	p.H181H	synonymous SNV	rs17002852	6	6	0	0.012766	NR	0.0072	NR	NA	NA	NA	NA	0.742479	11.42
CYP2D6	exonic	22	42523514	42523514	C	T	NM_001025161	c.G955A	p.V319I	nonsynonymous SNV	rs61745683	10	10	0	0.0212766	NR	0.0139	NR	0.001	benign	0.86	tolerated	0.782106	11.73
CYP2J2	exonic	1	60381647	60381647	G	A	NM_000775	c.C336T	p.P112P	synonymous SNV	rs138732194	1	1	0	0.00212766	0.0013	0.0018	0.00246	NA	NA	NA	NA	-0.676587	0.023
CYP2J2	exonic	1	60392271	60392271	G	A	NM_000775	c.C148T	p.L50L	synonymous SNV	rs11572191	52	49	3	0.117021	0.09	0.0797	0.083269	NA	NA	NA	NA	1.39921	15.37
CYP2J2	exonic	1	60392413	60392413	G	A	NM_000775	c.C6T	p.L2L	synonymous SNV	rs149502114	2	2	0	0.00425532	0.0026	0.0012	0.000694	NA	NA	NA	NA	0.42011	8.6
CYP2J2	exonic	1	60370671	60370671	C	T	NM_000775	c.G1063A	p.A355T	nonsynonymous SNV	rs144856672	1	1	0	0.00212766	0.004	0.0018	0.001076	0.015	benign	0.01	deleterious	2.25876	21.8
CYP2J2	exonic	1	60373500	60373500	G	T	NM_000775	c.C961A	p.R321R	synonymous SNV	rs2229191	15	13	2	0.0361702	0.05	0.0339	0.028295	NA	NA	NA	NA	0.293952	7.134
CYP2J2	exonic	1	60381674	60381674	G	A	NM_000775	c.C309T	p.H103H	synonymous SNV	rs2229190	1	1	0	0.00212766	NR	0.0052	0.019991	NA	NA	NA	NA	0.000256	2.627
CYP2J2	exonic	1	60392259	60392259	C	G	NM_000775	c.G160C	p.G54R	nonsynonymous SNV	rs1458446922	1	1	0	0.00212766	NR	NR	NR	0.993	probably damaging	0	deleterious	3.20518	24.1
CYP2J2	exonic	1	60392236	60392236	G	A	NM_000775	c.C183T	p.F61F	synonymous SNV	rs2229189	3	3	0	0.00638298	NR	0.0201	0.001153	NA	NA	NA	NA	0.142329	4.956
CYP3A4	exonic	7	99367392	99367392	C	G	NM_001202855	c.G520C	p.D174H	nonsynonymous SNV	rs4986908	1	1	0	0.00212766	0.01	0.0017	0.003152	0.031	benign	0.04	deleterious	1.86085	17.93
CYP3A4	exonic	7	99358524	99358524	A	G	NM_001202855	c.T1331C	p.M444T	nonsynonymous SNV	rs4986910	1	1	0	0.00212766	0.01	0.0056	0.005997	0.87	possibly damaging	0.03	deleterious	3.13305	23.9
CYP3A4	intronic	7	99366316	99366316	G	A	NA	NA	NA	intronic	rs35599367	22	20	2	0.0510638	0.05	NR	NR	NA	NA	NA	NA	-0.174901	0.845
CYP3A4	exonic	7	99370245	99370245	T	C	NM_001202855	c.A286G	p.K96E	nonsynonymous SNV	rs3091339	1	1	0	0.00212766	NR	8.25e-06	7.7e-05	0.996	probably damaging	0.01	deleterious	3.87639	26.9
CYP3A4	exonic	7	99359672	99359672	G	C	NM_001202855	c.C1242G	p.L414L	synonymous SNV	rs768110986	1	1	0	0.00212766	NR	9.06e-05	NR	NA	NA	NA	NA	1.37899	15.28
CYP3A4	exonic	7	99355806	99355806	-	T	NM_001202855	c.1458_1459insA	p.P487fs	frameshift insertion	rs67666821	1	1	0	0.00212766	NR	0.0003	NR	NA	NA	NA	NA	NA	NA
CYP3A5	exonic	7	99250236	99250236	G	T	NM_000777	c.C1193A	p.T398N	nonsynonymous SNV	rs28365083	1	1	0	0.00212766	0.004	0.0035	0.00346	0.014	benign	0.06	tolerated	-0.035237	2.123
CYP3A5	exonic	7	99273810	99273810	-	C	NM_000777	c.92_93insG	p.G31fs	frameshift insertion	rs200579169	4	4	0	0.00851064	0.01	0.0075	NR	NA	NA	NA	NA	NA	NA
CYP3A5	exonic	7	99273815	99273815	G	A	NM_000777	c.C88T	p.H30Y	nonsynonymous SNV	rs28383468	4	4	0	0.00851064	0.01	0.0075	0.006766	0.01	benign	0.76	tolerated	-0.614857	0.037
CYP3A5	exonic	7	99269397	99269397	T	C	NM_001190484	c.A423G	p.X141W	stoploss SNV	rs6977165	19	19	0	0.0404255	0.03	0.0457	NR	NA	NA	NA	NA	-0.057004	1.853
CYP3A5	splicing	7	99270539	99270539	C	T	NA	NA	NA	splicing	rs776746	30	29	1	0.0659574	0.05	NR	NR	NA	NA	NA	NA	0.075859	3.863
CYP3A5	exonic	7	99247737	99247737	C	-	NM_000777	c.1372delG	p.V458fs	frameshift deletion	NR	1	1	0	0.00212766	NR	0.0012	NR	NA	NA	NA	NA	NA	NA
CYP3A5	exonic	7	99269401	99269401	A	C	NM_001190484	c.T419G	p.L140R	nonsynonymous SNV	rs6957030	1	1	0	0.00212766	NR	0.0012	NR	NA	NA	NA	NA	0.089793	4.097
CYP3A5	exonic	7	99250393	99250393	-	A	NM_000777	c.1035_1036insT	p.T346fs	frameshift insertion	rs41303343	1	1	0	0.00212766	NR	0.0094	NR	NA	NA	NA	NA	NA	NA
CYP3A5	exonic	7	99250248	99250248	A	G	NM_000777	c.T1181C	p.V394A	nonsynonymous SNV	NR	1	1	0	0.00212766	NR	NR	NR	0.664	possibly damaging	0.02	deleterious	2.73652	23.1
CYP4F2	exonic	19	15989589	15989589	G	T	NM_001082	c.C1555A	p.L519M	nonsynonymous SNV	rs3093200	24	24	0	0.0510638	0.06	0.055	0.080844	0.894	possibly damaging	0	deleterious	2.9193	23.5
CYP4F2	exonic	19	15989696	15989696	G	C	NM_001082	c.C1448G	p.A483G	nonsynonymous SNV	rs3952537	27	27	0	0.0574468	NR	0.0951	NR	0.122	benign	0.02	deleterious	2.12646	20.6
CYP4F2	exonic	19	15996828	15996828	G	C	NM_001082	c.C1021G	p.L341V	nonsynonymous SNV	rs145174239	1	1	0	0.00212766	0.004	0.0062	0.005997	0.989	probably damaging	0	deleterious	2.94338	23.5
CYP4F2	exonic	19	16006413	16006413	G	A	NM_001082	c.C246T	p.A82A	synonymous SNV	rs3093114	67	61	6	0.155319	0.16	0.149	0.15885	NA	NA	NA	NA	0.039794	3.258
CYP4F2	exonic	19	16008388	16008388	A	C	NM_001082	c.T34G	p.W12G	nonsynonymous SNV	rs3093105	71	64	7	0.165957	0.16	0.1606	0.192639	0	benign	1	tolerated	0.03118	3.116
CYP4F2	exonic	19	16008257	16008257	T	C	NM_001082	c.A165G	p.P55P	synonymous SNV	rs3093106	70	63	7	0.16383	0.16	0.168	0.220898	NA	NA	NA	NA	-0.153174	0.978
CYP4F2	exonic	19	15990431	15990431	C	T	NM_001082	c.G1297A	p.V433M	nonsynonymous SNV	rs2108622	121	101	20	0.3	0.27	0.2726	0.225434	0.98	probably damaging	0	deleterious	3.1338	24
CYP4F2	exonic	19	15996820	15996820	G	A	NM_001082	c.C1029T	p.H343H	synonymous SNV	rs2074900	128	91	37	0.351064	0.31	0.2864	0.27249	NA	NA	NA	NA	0.220105	6.134
CYP4F2	exonic	19	16001215	16001215	C	A	NM_001082	c.G554T	p.G185V	nonsynonymous SNV	rs3093153	18	18	0	0.0382979	0.08	0.0471	0.049362	0.905	possibly damaging	0	deleterious	2.1693	21
CYP4F2	exonic	19	16008356	16008356	G	A	NM_001082	c.C66T	p.L22L	synonymous SNV	rs199569426	1	1	0	0.00212766	NR	8.25e-06	0.000154	NA	NA	NA	NA	-0.034545	2.133
CYP4F2	exonic	19	15989682	15989682	G	A	NM_001082	c.C1462T	p.R488C	nonsynonymous SNV	rs752587468	1	1	0	0.00212766	NR	8.28e-06	NR	0.315	benign	0.02	deleterious	2.92712	23.5
CYP4F2	exonic	19	16003119	16003119	G	A	NM_001082	c.C525T	p.H175H	synonymous SNV	rs534638070	1	1	0	0.00212766	NR	3.3e-05	NR	NA	NA	NA	NA	0.124643	4.673
CYP4F2	exonic	19	15989730	15989730	T	C	NM_001082	c.A1414G	p.T472A	nonsynonymous SNV	rs4020346	124	124	0	0.26383	NR	0.3693	NR	0.007	benign	0.29	tolerated	0.740151	11.4
CYP4F2	exonic	19	15996791	15996791	C	T	NM_001082	c.G1058A	p.R353H	nonsynonymous SNV	rs138250724	1	1	0	0.00212766	NR	0.0004	0.000615	0.063	benign	0.07	tolerated	1.74059	17.04
CYP4F2	exonic	19	16006361	16006361	T	C	NM_001082	c.A298G	p.S100G	nonsynonymous SNV	rs150579280	1	1	0	0.00212766	NR	0.0005	0.000769	0.062	benign	0.33	tolerated	0.186407	5.639
CYP4F2	exonic	19	16006380	16006380	T	G	NM_001082	c.A279C	p.G93G	synonymous SNV	rs8100960	2	2	0	0.00425532	NR	0.0118	0.034984	NA	NA	NA	NA	-0.219204	0.629
CYP4F2	exonic	19	16006323	16006323	G	A	NM_001082	c.C336T	p.N112N	synonymous SNV	rs8110714	2	2	0	0.00425532	NR	0.0125	0.035599	NA	NA	NA	NA	-0.252781	0.502
DHFR	exonic	5	79929740	79929740	C	T	NM_001290354	c.G285A	p.T95T	synonymous SNV	rs201959090	3	3	0	0.00638298	0.0026	0.0008	0.000472	NA	NA	NA	NA	-0.55443	0.059
DHFR	exonic	5	79950567	79950567	G	A	NM_002439	c.G21A	p.A7A	synonymous SNV	rs6151597	5	5	0	0.0106383	0.01	0.0087	0.007092	NA	NA	NA	NA	1.05705	13.64
DHFR	exonic	5	79950700	79950717	GCAGCGGCTGCAGCGGCC	-	NM_002439	c.154_171del	p.52_57del	nonframeshift deletion	rs201874762	26	20	6	0.0680851	0.25	0.2405	NR	NA	NA	NA	NA	NA	NA
DHFR	exonic	5	79950718	79950718	G	C	NM_002439	c.G172C	p.A58P	nonsynonymous SNV	rs148550291	82	71	11	0.197872	2.94777e-05	NR	NR	0.006	benign	0.34	tolerated	0.513904	9.511
DHFR	exonic	5	79950724	79950724	G	C	NM_002439	c.G178C	p.A60P	nonsynonymous SNV	NR	87	81	6	0.197872	NR	NR	NR	0.07	benign	0.38	tolerated	1.00244	13.3
DHFR	exonic	5	79950715	79950715	G	C	NM_002439	c.G169C	p.A57P	nonsynonymous SNV	rs144776112	83	70	13	0.204255	0.2	8.07e-05	NR	0	benign	0.3	tolerated	0.509608	9.472
DHFR	exonic	5	79950708	79950708	T	C	NM_002439	c.T162C	p.A54A	synonymous SNV	rs2405875	89	75	14	0.219149	0.044	0.01	NR	NA	NA	NA	NA	0.713113	11.19
DHFR	exonic	5	79950742	79950750	CCCCCAGCT	-	NM_002439	c.196_204del	p.66_68del	nonframeshift deletion	rs144629981	26	22	4	0.0638298	0.27	0.4142	NR	NA	NA	NA	NA	NA	NA
DHFR	exonic	5	79950642	79950642	A	C	NM_002439	c.A96C	p.G32G	synonymous SNV	rs145429648	1	1	0	0.00212766	NR	0.0002	0.000231	NA	NA	NA	NA	1.59391	16.23
DHFR	exonic	5	79950708	79950708	-	GCAGCGGCC	NM_002439	c.162_163insGCAGCGGCC	p.A54delinsAAAA	nonframeshift insertion	NR	1	1	0	0.00212766	NR	0.01	NR	NA	NA	NA	NA	0.713113	11.19
DHFR	exonic	5	79950754	79950754	G	-	NM_002439	c.208delG	p.A70fs	frameshift deletion	NR	1	1	0	0.00212766	NR	NR	NR	NA	NA	NA	NA	NA	NA
DHFR	exonic	5	79950757	79950758	TT	AG	NM_002439	c.211_212AG	NA	nonframeshift substitution	NR	1	1	0	0.00212766	NR	NR	NR	0.007	benign	0.24	tolerated	0.441166	8.816
DHFR	exonic	5	79950757	79950757	T	A	NM_002439	c.T211A	p.F71I	nonsynonymous SNV	NR	1	1	0	0.00212766	NR	NR	NR	0.007	benign	0.24	tolerated	0.441166	8.816
DHFR	exonic	5	79950760	79950760	C	G	NM_002439	c.C214G	p.P72A	nonsynonymous SNV	NR	1	1	0	0.00212766	NR	NR	NR	0.001	benign	0.22	tolerated	0.802238	11.88
DHFR	exonic	5	79950781	79950781	A	G	NM_002439	c.A235G	p.I79V	nonsynonymous SNV	rs1650697	211	88	123	0.710638	0.77	0.9029	NR	0	benign	1	tolerated	0.476753	9.164
DHFR	exonic	5	79950724	79950724	-	CCGCAGCGGCCGCAGCGC	NM_002439	c.178_179insCCGCAGCGGCCGCAGCGC	p.A60delinsAAAAAAP	nonframeshift insertion	NR	5	5	0	0.0106383	NR	0.0427	NR	0.07	benign	0.38	tolerated	1.00244	13.3
DHFR	exonic	5	79950745	79950745	C	G	NM_002439	c.C199G	p.P67A	nonsynonymous SNV	rs557874766	6	6	0	0.012766	NR	0.0005	NR	0.017	benign	0.45	tolerated	0.909739	12.67
DHFR	exonic	5	79950727	79950727	-	CAGCGCCCC	NM_002439	c.181_182insCAGCGCCCC	p.A61delinsAAPP	nonframeshift insertion	NR	6	6	0	0.012766	NR	0.0046	NR	NA	NA	NA	NA	NA	NA
DHFR	exonic	5	79950709	79950717	GCAGCGGCC	-	NM_002439	c.163_171del	p.55_57del	nonframeshift deletion	NR	5	4	1	0.012766	NR	0.01	NR	NA	NA	NA	NA	NA	NA
DHFR	exonic	5	79950726	79950726	C	T	NM_002439	c.C180T	p.A60A	synonymous SNV	rs748485429	7	7	0	0.0148936	NR	2.74e-05	NR	NA	NA	NA	NA	1.34065	15.11
DHFR	exonic	5	79950724	79950724	-	CCGCAGCGC	NM_002439	c.178_179insCCGCAGCGC	p.A60delinsAAAP	nonframeshift insertion	NR	34	31	3	0.0787234	NR	0.0427	NR	0.07	benign	0.38	tolerated	1.00244	13.3
DHFR	exonic	5	79950733	79950733	C	G	NM_002439	c.C187G	p.P63A	nonsynonymous SNV	rs2405876	47	38	9	0.119149	NR	0.0007	NR	0.067	benign	1	tolerated	1.45287	15.6
DHFR	exonic	5	79950736	79950736	C	G	NM_002439	c.C190G	p.P64A	nonsynonymous SNV	rs2405877	60	50	10	0.148936	NR	0.0229	NR	0.011	benign	0.72	tolerated	1.54627	16.02
DHFR	exonic	5	79950750	79950750	T	G	NM_002439	c.T204G	p.A68A	synonymous SNV	rs1047489	62	52	10	0.153191	NR	0.0053	NR	NA	NA	NA	NA	0.919225	12.73
DPYD	exonic	1	97981343	97981343	A	C	NM_000110	c.T1679G	p.I560S	nonsynonymous SNV	rs55886062	1	1	0	0.00212766	0.0013	0.0003	0.000384	0.887	possibly damaging	0	deleterious	4.06625	28.7
DPYD	exonic	1	98165091	98165091	T	C	NM_000110	c.A496G	p.M166V	nonsynonymous SNV	rs2297595	43	36	7	0.106383	0.12	0.0864	0.079348	0.756	possibly damaging	0	deleterious	3.43467	24.9
DPYD	exonic	1	98144726	98144726	T	C	NM_000110	c.A775G	p.K259E	nonsynonymous SNV	rs45589337	2	2	0	0.00425532	0.01	0.0102	0.005327	0.294	benign	0	deleterious	2.79537	23.2
DPYD	exonic	1	97547947	97547947	T	A	NM_000110	c.A2846T	p.D949V	nonsynonymous SNV	rs67376798	9	9	0	0.0191489	0.01	0.0026	0.003921	0.382	benign	0	deleterious	3.5286	25.2
DPYD	splicing	1	97915614	97915614	C	T	NA	NA	NA	splicing	rs3918290	10	10	0	0.0212766	0.01	0.0052	0.004152	NA	NA	NA	NA	4.20723	31
DPYD	exonic	1	98039419	98039419	C	T	NM_000110	c.G1236A	p.E412E	synonymous SNV	rs56038477	13	13	0	0.0276596	0.02	0.0153	0.015685	NA	NA	NA	NA	0.557615	9.901
DPYD	exonic	1	97981395	97981395	T	C	NM_000110	c.A1627G	p.I543V	nonsynonymous SNV	rs1801159	89	77	12	0.214894	0.17	0.193	0.183608	0	benign	0.04	deleterious	1.43623	15.53
DPYD	exonic	1	97981421	97981421	C	T	NM_000110	c.G1601A	p.S534N	nonsynonymous SNV	rs1801158	7	7	0	0.0148936	0.03	0.0142	0.014921	0.135	benign	0.01	deleterious	2.68365	23
DPYD	exonic	1	97915624	97915624	A	G	NM_000110	c.T1896C	p.F632F	synonymous SNV	rs17376848	21	20	1	0.0468085	0.04	0.0468	0.036752	NA	NA	NA	NA	0.119047	4.581
DPYD	exonic	1	97770920	97770920	C	T	NM_000110	c.G2194A	p.V732I	nonsynonymous SNV	rs1801160	31	31	0	0.0659574	0.05	0.0465	0.041366	0.988	probably damaging	0.1	tolerated	3.32502	24.5
DPYD	exonic	1	97658668	97658668	T	-	NM_000110	c.2579delA	p.Q860fs	frameshift deletion	NR	1	1	0	0.00212766	NR	3.3e-05	NR	NA	NA	NA	NA	NA	NA
DPYD	exonic	1	97981371	97981371	C	T	NM_000110	c.G1651A	p.A551T	nonsynonymous SNV	rs777425216	1	1	0	0.00212766	NR	0.0001	NR	0.999	probably damaging	0	deleterious	4.10578	29.1
DPYD	exonic	1	97658735	97658735	G	A	NM_000110	c.C2512T	p.L838F	nonsynonymous SNV	rs1292887398	1	1	0	0.00212766	NR	NR	NR	1	probably damaging	0	deleterious	4.04529	28.4
DPYD	exonic	1	98058943	98058943	C	T	NM_000110	c.G959A	p.G320E	nonsynonymous SNV	NR	1	1	0	0.00212766	NR	NR	NR	1	probably damaging	0	deleterious	4.86615	34
DPYD	exonic	1	98348885	98348885	G	A	NM_000110	c.C85T	p.R29C	nonsynonymous SNV	rs1801265	215	82	133	0.740426	0.78	0.7652	0.7159	0.006	benign	0.18	tolerated	2.81429	23.2
DRD2	exonic	11	113283437	113283437	T	C	NM_016574	c.A892G	p.K298E	nonsynonymous SNV	rs71653614	5	5	0	0.0106383	0.01	0.0038	0.00254	0.029	benign	0.43	tolerated	2.61236	22.8
DRD2	exonic	11	113283484	113283484	G	C	NM_016574	c.C845G	p.S282C	nonsynonymous SNV	rs1801028	6	6	0	0.012766	0.02	0.0264	0.016931	0.905	possibly damaging	0.04	deleterious	3.61655	25.5
DRD2	exonic	11	113287694	113287694	C	T	NM_000795	c.G423A	p.L141L	synonymous SNV	rs1800499	19	19	0	0.0404255	0.04	0.0286	0.028859	NA	NA	NA	NA	1.80625	17.5
DRD2	exonic	11	113283414	113283414	G	C	NM_016574	c.C915G	p.H305Q	nonsynonymous SNV	rs752896247	1	1	0	0.00212766	NR	8.24e-06	NR	0.015	benign	0.49	tolerated	1.59234	16.23
DRD2	exonic	11	113283459	113283459	G	A	NM_016574	c.C870T	p.P290P	synonymous SNV	rs6277	177	115	62	0.508511	0.54	0.4158	0.408881	NA	NA	NA	NA	0.198713	5.823
DRD2	exonic	11	113295314	113295314	C	T	NM_000795	c.G60A	p.R20R	synonymous SNV	rs4986923	1	1	0	0.00212766	NR	0.0035	0.013545	NA	NA	NA	NA	0.76778	11.62
DRD2	exonic	11	113283477	113283477	A	G	NM_016574	c.T852C	p.H284H	synonymous SNV	rs6275	210	105	105	0.670213	0.68	0.6411	0.596275	NA	NA	NA	NA	1.32853	15.05
FMO1	exonic	1	171254471	171254471	G	A	NM_001282692	c.G1399A	p.V467I	nonsynonymous SNV	rs150935235	3	3	0	0.00638298	0.0026	0.0025	0.002153	0.007	benign	0.47	tolerated	-1.63256	0.001
FMO1	exonic	1	171250044	171250044	C	T	NM_001282692	c.C759T	p.T253T	synonymous SNV	rs742350	62	55	7	0.146809	0.13	0.1553	0.240812	NA	NA	NA	NA	0.193312	5.743
FMO1	exonic	1	171252287	171252287	A	G	NM_001282692	c.A1200G	p.V400V	synonymous SNV	rs1126692	63	56	7	0.148936	0.13	0.1635	0.263417	NA	NA	NA	NA	-0.012889	2.432
FMO1	exonic	1	171244587	171244587	G	C	NM_001282692	c.G436C	p.A146P	nonsynonymous SNV	rs370018707	1	1	0	0.00212766	NR	8.24e-06	7.7e-05	0.979	probably damaging	0	deleterious	3.38398	24.7
FMO1	exonic	1	171250038	171250038	C	T	NM_001282692	c.C753T	p.L251L	synonymous SNV	rs766034865	1	1	0	0.00212766	NR	8.25e-06	NR	NA	NA	NA	NA	0.307325	7.309
FMO1	exonic	1	171244495	171244495	G	T	NM_001282692	c.G344T	p.C115F	nonsynonymous SNV	rs761761217	1	1	0	0.00212766	NR	8.26e-06	NR	0.006	benign	0.08	tolerated	2.16482	21
FMO1	exonic	1	171227216	171227216	T	C	NM_001282692	c.T2C	p.M1T	nonsynonymous SNV	rs10912675	115	98	17	0.280851	0.28	0.3217	0.413271	NA	NA	NA	NA	0.106661	4.378
FMO2	exonic	1	171168570	171168570	T	C	NM_001460.4	c.T570C	P.I190I	synonymous SNV	rs201512111	1	1	0	0.00212766	0.0013	0.0002	7.7e-05	NA	NA	NA	NA	0.471404	9.113
FMO2	exonic	1	171162551	171162551	-	GAC	NM_001460.4	c.211_213dup	p.D71dup	nonframeshift insertion	rs2020868	28	26	2	0.0638298	0.04	0.0603	NR	NA	NA	NA	NA	NA	NA
FMO2	exonic	1	171162583	171162583	T	C	NM_001460.4	c.T242C	p.F81S	nonsynonymous SNV	rs2020860	28	26	2	0.0638298	0.04	0.0605	0.114101	0.991	probably damaging	0	deleterious	3.98435	27.8
FMO2	exonic	1	171165803	171165803	G	-	NM_001460.4	c.337delG	p.V113insX	stopgain SNV	rs28369860	28	26	2	0.0638298	0.04	0.0606	NR	NA	NA	NA	NA	NA	NA
FMO2	exonic	1	171176912	171176912	T	G	NM_001460.4	c.T1239A	p.N413K	nonsynonymous SNV	rs2020865	28	26	2	0.0638298	0.04	0.0631	0.127018	0	benign	1	tolerated	1.03451	13.5
FMO2	exonic	1	171174762	171174762	G	C	NM_001460.4	c.G1172C	p.R391T	nonsynonymous SNV	rs28369899	1	1	0	0.00212766	0.0013	0.004	0.004922	0.969	probably damaging	0	deleterious	3.98113	27.8
FMO2	exonic	1	171154959	171154959	A	G	NM_001460.4	c.A107G	p.D36G	nonsynonymous SNV	rs2020870	36	35	1	0.0787234	0.06	0.0815	0.067123	0.46	possibly damaging	0.01	deleterious	3.88235	27
FMO2	exonic	1	171178090	171178090	T	C	NM_001460.4	c.1414C>T	p.Q472X	stopgain SNV	rs6661174	1	1	0	0.00212766	0.0013	0.0132	0.039366	NA	NA	NA	NA	1.68448	16.7
FMO2	exonic	1	171176879	171176879	G	A	NM_001460.4	c.1206G>A	p.E402E	synonymous SNV	rs6671692	1	1	0	0.00212766	0.0013	0.0132	0.039059	NA	NA	NA	NA	1.19799	14.42
FMO2	exonic	1	171174691	171174691	G	A	NM_001460.4	c.1101G>A	p.A367A	synonymous SNV	rs7536646	1	1	0	0.00212766	0.0013	0.0133	0.039366	NA	NA	NA	NA	0.994933	13.25
FMO2	exonic	1	171176877	171176877	G	A	NM_001460.4	c.C1414T	p.Q472X	nonsynonymous SNV	rs71635690	3	3	0	0.00638298	0.0013	0.0035	0.003383	0.001	benign	0.85	tolerated	1.17832	14.32
FMO2	exonic	1	171168545	171168545	T	C	NM_001460.4	c.T545C	p.F182S	nonsynonymous SNV	rs2307492	32	32	0	0.0680851	0.09	0.1062	0.123943	0.948	probably damaging	0	deleterious	3.11159	23.9
FMO2	exonic	1	171168521	171168521	G	A	NM_001460.4	c.G521A	p.R174H	nonsynonymous SNV	rs148292940	7	7	0	0.0148936	0.004	0.0044	0.004921	0.981	probably damaging	0.02	deleterious	3.87647	26.9
FMO2	exonic	1	171174531	171174531	A	G	NM_001460.4	c.A941G	p.E314G	nonsynonymous SNV	rs2020863	31	29	2	0.0702128	0.09	0.1328	0.081885	0.555	possibly damaging	0.01	deleterious	3.76512	26.2
FMO2	exonic	1	171168497	171168497	T	C	NM_001460.4	c.T497C	p.F166S	nonsynonymous SNV	rs140394156	9	9	0	0.0191489	0.01	0.0038	0.004536	0.994	probably damaging	0	deleterious	4.27721	32
FMO2	exonic	1	171178152	171178152	A	G	NM_001460.4	c.A1476G	p.K492K	synonymous SNV	rs2020869	46	44	2	0.102128	0.12	NR	NR	NA	NA	NA	NA	0.887079	12.51
FMO2	exonic	1	171173100	171173100	A	G	NM_001460.4	c.A724G	p.M242V	nonsynonymous SNV	rs374529521	1	1	0	0.00212766	NR	2.48e-05	7.7e-05	0.026	benign	0.12	tolerated	0.373028	8.093
FMO2	exonic	1	171174502	171174502	A	G	NM_001460.4	c.A912G	p.K304K	synonymous SNV	rs150753519	1	1	0	0.00212766	NR	0.0002	0.000231	NA	NA	NA	NA	1.46012	15.64
FMO2	exonic	1	171177988	171177988	G	A	NM_001460.4	c.G1312A	p.E438K	nonsynonymous SNV	rs145876121	1	1	0	0.00212766	NR	0.0007	0.000846	0.961	probably damaging	0.04	deleterious	3.96186	27.6
FMO2	exonic	1	171168585	171168585	A	G	NM_001460.4	c.585A>G	p.S195S	synonymous SNV	rs2020861	32	24	8	0.0851064	0.36	0.5021	0.502845	NA	NA	NA	NA	-0.242925	0.537
FMO2	exonic	1	171162547	171162547	T	A	NM_001460.4	c.T206A	p.F69Y	nonsynonymous SNV	rs28745274	1	1	0	0.00212766	NR	0.0051	NR	0.098	benign	0.47	tolerated	2.12691	20.6
FMO2	exonic	1	171168584	171168585	CA	TG	NM_001460.4	c.584_585inv	p.S195L	nonsynonymous SNV	rs386636736	126	93	33	0.338298	NR	NR	NR	0.366	benign	0	deleterious	3.01038	23.7
FMO3	exonic	1	171080080	171080080	G	A	NM_001319174	c.G580A	p.V194M	nonsynonymous SNV	rs1736557	38	37	1	0.0829787	0.06	0.0805	0.058435	0.006	benign	0.12	tolerated	-0.284311	0.405
FMO3	exonic	1	171076935	171076935	C	T	NM_001319174	c.C252T	p.S84S	synonymous SNV	rs1800822	24	24	0	0.0510638	0.07	0.1078	0.064662	NA	NA	NA	NA	-0.132512	1.125
FMO3	exonic	1	171083242	171083242	A	G	NM_001319174	c.A734G	p.E245G	nonsynonymous SNV	rs2266780	77	68	9	0.182979	0.18	0.1529	0.139013	0.859	possibly damaging	0.06	tolerated	2.98178	23.6
FMO3	exonic	1	171077274	171077274	G	T	NM_001319174	c.G350T	p.G117V	nonsynonymous SNV	rs75904274	6	6	0	0.012766	0.03	0.0129	0.012686	0.014	benign	0.05	deleterious	1.05036	13.6
FMO3	exonic	1	171083174	171083174	C	T	NM_001319174	c.C666T	p.N222N	synonymous SNV	rs909530	96	81	15	0.23617	0.25	0.2891	0.307473	NA	NA	NA	NA	0.099578	4.26
FMO3	exonic	1	171076966	171076966	G	A	NM_001319174	c.G283A	p.E95K	nonsynonymous SNV	rs2266782	137	103	34	0.36383	0.38	0.383	0.429033	0.023	benign	0.35	tolerated	2.22774	21.5
FPGS	exonic	9	130566923	130566923	C	T	NM_001018078	c.C180T	p.T60T	synonymous SNV	rs76383149	2	2	0	0.00425532	0.004	0.001	0.000846	NA	NA	NA	NA	0.049812	3.425
FPGS	exonic	9	130566678	130566678	C	T	NM_001018078	c.C103T	p.R35W	nonsynonymous SNV	rs41306702	3	3	0	0.00638298	0.01	0.0024	0.00246	0.994	probably damaging	0.01	deleterious	3.94426	27.5
FPGS	exonic	9	130572046	130572046	G	A	NM_001288803	c.G1066A	p.A356T	nonsynonymous SNV	rs200893897	4	4	0	0.00851064	0.01	0.0181	0.009224	0	benign	0.92	tolerated	0.335665	7.661
FPGS	exonic	9	130575515	130575515	C	T	NM_001288803	c.C1318T	p.R440C	nonsynonymous SNV	rs35789560	6	6	0	0.012766	0.01	0.0103	0.007535	0.988	probably damaging	0.03	deleterious	4.05817	28.6
FPGS	exonic	9	130566668	130566668	G	A	NM_001018078	c.G93A	p.L31L	synonymous SNV	rs34330923	7	7	0	0.0148936	0.01	0.0135	0.009842	NA	NA	NA	NA	0.684022	10.96
FPGS	exonic	9	130565267	130565267	A	G	NM_001288803	c.A64G	p.I22V	nonsynonymous SNV	rs10760502	202	101	101	0.644681	0.63	0.6782	0.784281	0	benign	0.52	tolerated	0.763009	11.58
GGH	exonic	8	63938764	63938764	G	A	NM_003878	c.C452T	p.T151I	nonsynonymous SNV	rs11545078	48	46	2	0.106383	0.09	0.0936	0.083884	0.224	benign	0.06	tolerated	2.19809	21.3
GGH	exonic	8	63948265	63948265	C	T	NM_003878	c.G174A	p.A58A	synonymous SNV	rs11786893	9	9	0	0.0191489	0.004	0.0079	0.011918	NA	NA	NA	NA	0.65131	10.7
GGH	exonic	8	63951237	63951237	C	T	NM_003878	c.G91A	p.A31T	nonsynonymous SNV	rs11545077	94	77	17	0.23617	0.26	0.2886	0.209829	0	benign	0.49	tolerated	0.719837	11.25
GGH	exonic	8	63951312	63951312	A	G	NM_003878	c.T16C	p.C6R	nonsynonymous SNV	rs1800909	97	79	18	0.244681	0.28	0.3045	0.230002	0	benign	0.35	tolerated	0.807399	11.92
GSTM1	exonic	1	110233147	110233147	C	T	NM_000561	c.C528T	p.D176D	synonymous SNV	rs1056806	29	27	2	0.0659574	0.13	0.1996	0.159105	NA	NA	NA	NA	-0.491757	0.093
GSTM1	exonic	1	110231746	110231746	A	G	NM_000561	c.A254G	p.N85S	nonsynonymous SNV	rs147668562	8	2	6	0.0297872	0.04	0.0392	0.037497	0	benign	0.05	deleterious	1.12251	14.02
GSTM1	exonic	1	110233138	110233138	G	C	NM_000561	c.G519C	p.K173N	nonsynonymous SNV	rs1065411	189	55	134	0.687234	0.42	0.368	0.289537	0.05	benign	0.07	tolerated	0.290449	7.088
GSTM1	exonic	1	110232965	110232965	C	T	NM_000561	c.C433T	p.R145W	nonsynonymous SNV	rs142484086	1	0	1	0.00425532	NR	0.0015	0.001211	0.865	possibly damaging	0.03	deleterious	2.41331	22.4
GSTM1	exonic	1	110233093	110233093	T	C	NM_000561	c.T474C	p.F158F	synonymous SNV	rs879134955	1	0	1	0.00425532	NR	NR	NR	NA	NA	NA	NA	0.297937	7.187
GSTM1	exonic	1	110233120	110233120	C	G	NM_000561	c.C501G	p.H167Q	nonsynonymous SNV	rs143315534	3	3	0	0.00638298	NR	0.0388	0.043879	0.314	benign	0.13	tolerated	0.207234	5.948
GSTM1	exonic	1	110233115	110233115	C	A	NM_000561	c.C496A	p.L166I	nonsynonymous SNV	rs149344762	4	4	0	0.00851064	NR	0.0319	0.029377	0.033	benign	0.21	tolerated	-0.411605	0.166
GSTM1	exonic	1	110233117	110233118	CC	GA	NM_000561	c.498_499GA	NA	nonframeshift substitution	NR	6	6	0	0.012766	NR	NR	NR	NA	NA	NA	NA	0.033964	3.162
GSTM1	exonic	1	110233098	110233098	T	C	NM_000561	c.T479C	p.V160A	nonsynonymous SNV	rs146527074	21	0	21	0.0893617	NR	0	NR	0	benign	0.99	tolerated	-0.287721	0.396
GSTP1	exonic	11	67353579	67353579	C	T	NM_000852	c.C341T	p.A114V	nonsynonymous SNV	rs1138272	28	25	3	0.0659574	0.08	0.0615	0.060137	0.099	benign	0.14	tolerated	0.876144	12.43
GSTP1	exonic	11	67351964	67351964	G	T	NM_000852	c.G67T	p.A23S	nonsynonymous SNV	rs192307201	3	3	0	0.00638298	0.0013	0.002	0.001438	0.161	benign	0.13	tolerated	2.38986	22.3
GSTP1	exonic	11	67352689	67352689	A	G	NM_000852	c.A313G	p.I105V	nonsynonymous SNV	rs1695	122	97	25	0.312766	0.32	0.3335	0.360837	0	benign	1	tolerated	-0.621317	0.035
GSTP1	exonic	11	67353970	67353970	T	C	NM_000852	c.T555C	p.S185S	synonymous SNV	rs4891	122	95	27	0.317021	0.33	0.3404	0.378287	NA	NA	NA	NA	-0.329232	0.298
GSTT1	exonic	22	24384219	24384219	G	A	NM_000853	c.C13T	p.L5L	synonymous SNV	rs56106137	10	5	5	0.0319149	0.03	0.0317	0.029906	NA	NA	NA	NA	1.96399	18.86
GSTT1	exonic	22	24379487	24379487	C	T	NM_000853	c.G225A	p.T75T	synonymous SNV	rs146230318	1	1	0	0.00212766	NR	0.0051	0.006143	NA	NA	NA	NA	-0.384244	0.202
HNF1A	exonic	12	121416663	121416663	G	A	NM_000545	c.G92A	p.G31D	nonsynonymous SNV	rs137853247	1	1	0	0.00212766	0.0013	0.0007	0.000615	0.801	possibly damaging	0.29	tolerated	2.41573	22.4
HNF1A	exonic	12	121437114	121437114	G	A	NM_000545	c.G1545A	p.T515T	synonymous SNV	rs55834942	85	75	10	0.202128	0.2	0.1404	0.140649	NA	NA	NA	NA	1.17089	14.28
HNF1A	exonic	12	121416864	121416864	C	T	NM_000545	c.C293T	p.A98V	nonsynonymous SNV	rs1800574	10	10	0	0.0212766	0.04	0.0367	0.018581	0.229	benign	0.09	tolerated	2.6589	22.9
HNF1A	exonic	12	121432117	121432117	G	C	NM_000545	c.G864C	p.G288G	synonymous SNV	rs56348580	129	105	24	0.325532	0.3	0.2788	0.235774	NA	NA	NA	NA	0.358999	7.934
HNF1A	exonic	12	121416832	121416832	A	G	NM_000545	c.A261G	p.K87K	synonymous SNV	rs758690989	1	1	0	0.00212766	NR	1.1e-05	NR	NA	NA	NA	NA	1.21707	14.52
HNF1A	exonic	12	121435342	121435342	C	T	NM_000545	c.C1375T	p.L459L	synonymous SNV	rs2259820	113	99	14	0.270213	0.31	0.3368	0.246386	NA	NA	NA	NA	2.40547	22.3
HNF1A	exonic	12	121435427	121435427	G	A	NM_000545	c.G1460A	p.S487N	nonsynonymous SNV	rs2464196	113	99	14	0.270213	0.31	0.3465	0.247347	0.003	benign	0.22	tolerated	1.99553	19.16
HNF1A	exonic	12	121416650	121416650	A	C	NM_000545	c.A79C	p.I27L	nonsynonymous SNV	rs1169288	120	101	19	0.295745	0.33	0.3533	0.262498	0.927	probably damaging	0.07	tolerated	2.87242	23.4
HNF1A	exonic	12	121435353	121435353	C	T	NM_000545	c.C1386T	p.V462V	synonymous SNV	rs143015301	1	1	0	0.00212766	NR	0.0002	0.000154	NA	NA	NA	NA	1.37398	15.26
HNF1A	exonic	12	121416622	121416622	C	G	NM_000545	c.C51G	p.L17L	synonymous SNV	rs1169289	162	122	40	0.429787	0.46	0.4722	0.417475	NA	NA	NA	NA	0.593143	10.21
HNF1A	exonic	12	121416858	121416858	A	T	NM_000545	c.A287T	p.E96V	nonsynonymous SNV	NR	1	1	0	0.00212766	NR	NR	NR	0.176	benign	0.02	deleterious	3.16983	24
HNF1A	exonic	12	121435467	121435467	C	T	NM_000545	c.C1500T	p.H500H	synonymous SNV	rs201694197	2	2	0	0.00425532	NR	0.0003	7.7e-05	NA	NA	NA	NA	0.813528	11.96
HNF1A	exonic	12	121437382	121437382	A	G	NM_000545	c.A1720G	p.S574G	nonsynonymous SNV	rs1169305	235	0	235	1	1	0.9958	0.986887	0	benign	1	tolerated	0.887059	12.51
HNF4A	exonic	20	43057048	43057048	C	T	NM_000457	c.C1203T	p.N401N	synonymous SNV	rs61737145	2	2	0	0.00425532	0.0013	0.0038	0.004998	NA	NA	NA	NA	0.520412	9.57
HNF4A	exonic	20	43042364	43042364	C	T	NM_000457	c.C416T	p.T139I	nonsynonymous SNV	rs1800961	6	6	0	0.012766	0.03	0.032	0.023758	0.003	benign	0.32	tolerated	2.40636	22.3
HNF4A	exonic	20	43034783	43034783	C	T	NM_000457	c.C201T	p.A67A	synonymous SNV	rs736823	28	27	1	0.0617021	0.05	0.0335	0.043057	NA	NA	NA	NA	2.09691	20.3
HNF4A	exonic	20	43048458	43048458	G	C	NM_000457	c.G834C	p.E278D	nonsynonymous SNV	rs193922477	1	1	0	0.00212766	NR	8.24e-06	NR	0.003	benign	0.36	tolerated	1.89335	18.21
HNF4A	exonic	20	43042367	43042367	G	A	NM_000457	c.G419A	p.R140Q	nonsynonymous SNV	rs764196059	1	1	0	0.00212766	NR	4.27e-05	NR	0.04	benign	0.01	deleterious	3.18708	24.1
HNF4A	exonic	20	43034732	43034732	G	A	NM_000457	c.G150A	p.A50A	synonymous SNV	rs41282026	1	1	0	0.00212766	NR	0.0011	0.001076	NA	NA	NA	NA	1.30769	14.96
HNF4A	exonic	20	43057035	43057035	A	T	NM_000457	c.A1190T	p.H397L	nonsynonymous SNV	NR	1	1	0	0.00212766	NR	NR	NR	0	benign	0.36	tolerated	2.5217	22.6
ITPA	exonic	20	3193842	3193842	C	A	NM_001324240	c.C94A	p.P32T	nonsynonymous SNV	rs1127354	31	30	1	0.0680851	0.08	0.0771	0.05905	0.015	benign	0.06	tolerated	2.55733	22.7
ITPA	exonic	20	3204154	3204154	G	T	NM_001324236	c.G294T	p.G98G	synonymous SNV	rs45446691	1	1	0	0.00212766	0.01	0.0037	0.002618	NA	NA	NA	NA	1.42167	15.47
ITPA	exonic	20	3204084	3204084	G	A	NM_001324236	c.G224A	p.S75N	nonsynonymous SNV	rs9101	121	105	16	0.291489	0.32	0.3257	0.227049	NA	NA	NA	NA	0.628478	10.51
ITPA	exonic	20	3204032	3204032	C	T	NM_001267623	c.C386T	p.A129V	nonsynonymous SNV	rs551976639	1	1	0	0.00212766	NR	5.14e-05	NR	0.007	benign	0.14	tolerated	2.37565	22.2
ITPA	exonic	20	3193978	3193978	G	A	NM_001324240	c.G138A	p.Q46Q	synonymous SNV	rs8362	118	101	17	0.287234	0.31	0.352	0.33992	NA	NA	NA	NA	0.753612	11.51
ITPA	exonic	20	3193844	3193844	A	G	NM_001324240	c.A96G	p.P32P	synonymous SNV	rs144682597	2	2	0	0.00425532	NR	0.0002	0.000384	NA	NA	NA	NA	0.793149	11.81
MTHFD1	exonic	14	64867522	64867522	C	T	NM_005956	c.C53T	p.A18V	nonsynonymous SNV	rs151019303	1	1	0	0.00212766	0.004	0.0035	0.003767	0.007	benign	0.05	tolerated	1.11146	13.96
MTHFD1	exonic	14	64906975	64906975	C	T	NM_005956	c.C1806T	p.A602A	synonymous SNV	rs142527212	1	1	0	0.00212766	NR	0.0002	0.000384	NA	NA	NA	NA	-0.109059	1.318
MTHFD1	exonic	14	64908845	64908845	G	A	NM_005956	c.G1958A	p.R653Q	nonsynonymous SNV	rs2236225	162	120	42	0.434043	0.43	0.4354	0.374981	0.015	benign	0.08	tolerated	2.59803	22.8
MTHFD1	exonic	14	64916165	64916165	C	T	NM_005956	c.C2282T	p.T761M	nonsynonymous SNV	rs10813	1	1	0	0.00212766	NR	0.0119	0.030524	0.969	probably damaging	0.01	deleterious	3.38601	24.7
MTHFD1	exonic	14	64916198	64916198	G	T	NM_005956	c.G2315T	p.R772L	nonsynonymous SNV	rs149899012	1	1	0	0.00212766	NR	NR	NR	0.068	benign	0.05	tolerated	1.17168	14.28
MTHFD1	exonic	14	64882380	64882380	A	G	NM_005956	c.A401G	p.K134R	nonsynonymous SNV	rs1950902	231	77	154	0.819149	0.8	0.8331	0.831539	0.017	benign	1	tolerated	1.79647	17.42
MTHFD1	exonic	14	64892766	64892766	C	T	NM_005956	c.C983T	p.P328L	nonsynonymous SNV	rs147367593	2	2	0	0.00425532	NR	0.0007	0.001153	0.345	benign	0.03	deleterious	1.85375	17.87
MTHFR	exonic	1	11850927	11850927	C	T	NM_001330358	c.G1904A	p.R635Q	nonsynonymous SNV	rs2274976	27	27	0	0.0574468	0.04	0.0563	0.040597	0	benign	1	tolerated	1.92792	18.52
MTHFR	exonic	1	11855316	11855316	G	A	NM_001330358	c.C993T	p.N331N	synonymous SNV	rs141769179	2	2	0	0.00425532	0.0013	0.0002	0.000231	NA	NA	NA	NA	0.194111	5.755
MTHFR	exonic	1	11847936	11847936	G	A	NM_001010881	c.G3680A	p.R1227K	nonsynonymous SNV	rs116013353	2	2	0	0.00425532	0.0026	0.0008	NR	0.006	benign	0.24	tolerated	0.054213	3.499
MTHFR	exonic	1	11847449	11847449	G	A	NM_001010881	c.G3572A	p.R1191H	nonsynonymous SNV	rs3737967	27	27	0	0.0574468	0.04	0.0948	NR	0	benign	0.58	tolerated	0.19401	5.753
MTHFR	exonic	1	11863057	11863057	G	A	NM_001330358	c.C240T	p.P80P	synonymous SNV	rs2066470	53	49	4	0.121277	0.1	0.0998	0.089728	NA	NA	NA	NA	0.039626	3.256
MTHFR	exonic	1	11854896	11854896	G	A	NM_001330358	c.C1179T	p.S393S	synonymous SNV	rs2066462	51	46	5	0.119149	0.1	0.1002	0.093957	NA	NA	NA	NA	0.536493	9.715
MTHFR	exonic	1	11848068	11848068	G	C	NM_001010881	c.G3812C	p.C1271S	nonsynonymous SNV	rs1537514	51	46	5	0.119149	0.1	0.131	NR	0	benign	0.05	deleterious	0.754551	11.52
MTHFR	exonic	1	11850750	11850750	G	A	NM_001330358	c.C2081T	p.T694M	nonsynonymous SNV	rs35737219	9	9	0	0.0191489	0.02	0.014	0.018453	0.001	benign	0.38	tolerated	0.030554	3.106
MTHFR	exonic	1	11854476	11854476	T	G	NM_001330358	c.A1409C	p.E470A	nonsynonymous SNV	rs1801131	115	85	30	0.308511	0.32	0.295	0.259573	0.009	benign	0.14	tolerated	2.33153	22.1
MTHFR	exonic	1	11856378	11856378	G	A	NM_001330358	c.C788T	p.A263V	nonsynonymous SNV	rs1801133	131	96	35	0.353191	0.35	0.3037	0.270567	0.941	probably damaging	0	deleterious	3.61799	25.5
MTHFR	exonic	1	11855184	11855184	C	T	NM_001330358	c.G1125A	p.K375K	synonymous SNV	rs147727428	1	1	0	0.00212766	NR	8.26e-06	7.7e-05	NA	NA	NA	NA	0.922878	12.76
MTHFR	exonic	1	11861223	11861223	C	T	NM_001330358	c.G593A	p.R198Q	nonsynonymous SNV	rs121434295	1	1	0	0.00212766	NR	3.32e-05	NR	0.996	probably damaging	0	deleterious	4.33859	32
MTHFR	exonic	1	11847932	11847932	T	C	NM_001010881	c.T3676C	p.C1226R	nonsynonymous SNV	rs116698217	1	1	0	0.00212766	NR	0.0023	NR	0.003	benign	0.15	tolerated	-0.042848	2.025
MTHFR	exonic	1	11863566	11863566	G	T	NM_001330358	c.C6A	p.D2E	nonsynonymous SNV	rs13306558	1	1	0	0.00212766	NR	0.0035	NR	NA	NA	NA	NA	2.34699	22.2
MTHFR	exonic	1	11852412	11852412	G	A	NM_001330358	c.C1678T	p.R560C	nonsynonymous SNV	rs45496998	2	2	0	0.00425532	NR	0.0008	0.002537	0.586	possibly damaging	0.02	deleterious	3.96916	27.7
MTHFR	exonic	1	11854457	11854457	G	A	NM_001330358	c.C1428T	p.F476F	synonymous SNV	rs4846051	235	2	233	0.995745	1	0.9697	0.890512	NA	NA	NA	NA	0.698316	11.08
MTHFR	exonic	1	11849447	11849447	A	G	NM_001010881	c.A4294G	p.R1432G	nonsynonymous SNV	rs868014	233	2	231	0.987234	1	0.9871	NR	0.001	benign	0.24	tolerated	0.126043	4.695
NAT1	exonic	8	18079746	18079746	C	T	NM_001160174	c.C190T	p.R64W	nonsynonymous SNV	rs56379106	1	1	0	0.00212766	0.004	0.0031	0.005536	0.999	probably damaging	0	deleterious	2.64803	22.9
NAT1	exonic	8	18080308	18080308	A	T	NM_001160174	c.A752T	p.D251V	nonsynonymous SNV	rs56172717	3	3	0	0.00638298	0.004	0.0024	0.002384	1	probably damaging	0.02	deleterious	3.07934	23.8
NAT1	exonic	8	18080115	18080115	C	T	NM_001160174	c.C559T	p.R187X	stopgain SNV	rs5030839	2	2	0	0.00425532	0.01	0.0027	0.002768	NA	NA	NA	NA	5.73682	35
NAT1	exonic	8	18080116	18080116	G	A	NM_001160174	c.G560A	p.R187Q	nonsynonymous SNV	rs4986782	8	8	0	0.0170213	0.02	0.0141	0.01261	0.531	possibly damaging	0.12	tolerated	1.4618	15.64
NAT1	exonic	8	18080196	18080196	T	G	NM_001160174	c.T640G	p.S214A	nonsynonymous SNV	rs4986783	14	14	0	0.0297872	0.03	0.0209	0.017069	0	benign	0.53	tolerated	-0.587294	0.046
NAT1	exonic	8	18080015	18080015	G	A	NM_001160174	c.G459A	p.T153T	synonymous SNV	rs4986990	14	14	0	0.0297872	0.03	0.0209	0.017069	NA	NA	NA	NA	0.10953	4.425
NAT1	exonic	8	18080001	18080001	G	A	NM_001160174	c.G445A	p.V149I	nonsynonymous SNV	rs4987076	14	14	0	0.0297872	0.03	0.0209	0.017069	0.003	benign	0.97	tolerated	0.086754	4.046
NAT1	exonic	8	18076998	18076998	G	T	NM_001160176	c.G180T	p.K60N	nonsynonymous SNV	rs369425198	1	1	0	0.00212766	NR	0.0001	0.000219	0	benign	0.12	tolerated	1.13712	14.1
NAT1	exonic	8	18080333	18080333	T	G	NM_001160174	c.T777G	p.S259R	nonsynonymous SNV	rs4986991	1	1	0	0.00212766	NR	0.0003	NR	NA	NA	NA	NA	-0.25201	0.505
NAT1	exonic	8	18080333	18080333	T	G	NM_001160174	c.T777G	p.S259R	nonsynonymous SNV	rs4986991	1	1	0	0.00212766	NR	0.0003	NR	NA	NA	NA	NA	-0.25201	0.505
NAT1	exonic	8	18080333	18080333	T	C	NM_001160174	c.T777C	p.S259S	synonymous SNV	rs4986991	1	1	0	0.00212766	NR	0.0003	0.004229	NA	NA	NA	NA	-0.25201	0.505
NAT1	exonic	8	18080333	18080333	T	C	NM_001160174	c.T777C	p.S259S	synonymous SNV	rs4986991	1	1	0	0.00212766	NR	0.0003	0.004229	NA	NA	NA	NA	-0.25201	0.505
NAT1	exonic	8	18079577	18079577	T	G	NM_001160174	c.T21G	p.L7L	synonymous SNV	rs4986992	1	1	0	0.00212766	NR	0.0016	0.004767	NA	NA	NA	NA	0.414047	8.537
NAT1	exonic	8	18076964	18076964	-	TG	NM_001160176	c.146_147insTG	p.T49fs	frameshift insertion	NR	1	1	0	0.00212766	NR	NR	NR	NA	NA	NA	NA	NA	NA
NAT1	exonic	8	18076968	18076970	AGA	TCT	NM_001160176	c.150_152TCT	NA	nonframeshift substitution	NR	1	1	0	0.00212766	NR	NR	NR	NA	NA	NA	NA	0.235556	6.352
NAT1	exonic	8	18076976	18076976	C	T	NM_001160176	c.C158T	p.P53L	nonsynonymous SNV	rs1164987197	1	1	0	0.00212766	NR	NR	NR	0	benign	0	deleterious	0.954346	12.98
NAT2	exonic	8	18258370	18258370	G	A	NM_000015	c.G857A	p.G286E	nonsynonymous SNV	rs1799931	9	9	0	0.0191489	0.02	0.0553	0.022942	0.074	benign	0.45	tolerated	-0.281193	0.414
NAT2	exonic	8	18258092	18258092	G	T	NM_000015	c.G579T	p.T193T	synonymous SNV	rs144176822	2	2	0	0.00425532	0.0013	0.0012	0.000923	NA	NA	NA	NA	-0.271443	0.443
NAT2	exonic	8	18258103	18258103	G	A	NM_000015	c.G590A	p.R197Q	nonsynonymous SNV	rs1799930	114	98	16	0.276596	0.28	0.2773	0.282024	0.989	probably damaging	0.03	deleterious	3.05357	23.8
NAT2	exonic	8	18257795	18257795	C	T	NM_000015	c.C282T	p.Y94Y	synonymous SNV	rs1041983	121	103	18	0.295745	0.3	0.3449	0.357374	NA	NA	NA	NA	-0.304121	0.354
NAT2	exonic	8	18257994	18257994	C	T	NM_000015	c.C481T	p.L161L	synonymous SNV	rs1799929	177	129	48	0.478723	0.44	0.364	0.370983	NA	NA	NA	NA	0.245637	6.492
NAT2	exonic	8	18257854	18257854	T	C	NM_000015	c.T341C	p.I114T	nonsynonymous SNV	rs1801280	182	128	54	0.502128	0.45	0.3846	0.395356	0.435	benign	0.02	deleterious	1.39415	15.35
NAT2	exonic	8	18258091	18258091	C	T	NM_000015	c.C578T	p.T193M	nonsynonymous SNV	rs79050330	1	1	0	0.00212766	NR	0.0006	0.000769	0.997	probably damaging	0	deleterious	2.80032	23.2
NAT2	exonic	8	18258316	18258316	G	A	NM_000015	c.G803A	p.R268K	nonsynonymous SNV	rs1208	185	126	59	0.519149	0.56	0.6172	0.584205	0.001	benign	1	tolerated	-0.027397	2.228
NQO1	exonic	16	69752373	69752373	C	T	NM_000903	c.G72A	p.E24E	synonymous SNV	rs689453	45	43	2	0.1	0.08	0.0594	0.069021	NA	NA	NA	NA	0.762377	11.58
NQO1	exonic	16	69760341	69760341	A	G	NM_000903	c.T2C	p.M1T	nonsynonymous SNV	rs114238154	1	1	0	0.00212766	0.0013	0.0042	0.014004	NA	NA	NA	NA	2.45423	22.5
NQO1	exonic	16	69748869	69748869	G	A	NM_000903	c.C415T	p.R139W	nonsynonymous SNV	rs1131341	12	12	0	0.0255319	0.02	0.0328	0.030394	0.001	benign	0	deleterious	3.40302	24.8
NQO1	exonic	16	69745145	69745145	G	A	NM_001286137	c.C343T	p.P115S	nonsynonymous SNV	rs1800566	91	80	11	0.217021	0.2	0.2452	0.197368	0.24	benign	0	deleterious	3.40466	24.8
NQO1	exonic	16	69752397	69752397	C	T	NM_000903	c.G48A	p.T16T	synonymous SNV	rs376474672	1	1	0	0.00212766	NR	1.65e-05	7.7e-05	NA	NA	NA	NA	0.030402	3.104
NQO1	exonic	16	69748868	69748868	C	T	NM_000903	c.G416A	p.R139Q	nonsynonymous SNV	rs189895531	1	1	0	0.00212766	NR	0.0002	NR	0	benign	0.28	tolerated	0.67729	10.91
NR1H2	exonic	19	50881054	50881054	G	A	NM_001256647	c.G108A	p.E36E	synonymous SNV	rs55671147	14	14	0	0.0297872	0.01	0.01	0.011518	NA	NA	NA	NA	0.426734	8.669
NR1H2	exonic	19	50881016	50881016	C	T	NM_001256647	c.C70T	p.P24S	nonsynonymous SNV	rs760409962	1	1	0	0.00212766	NR	8.48e-06	NR	0	benign	0.3	tolerated	1.66257	16.58
NR1H2	exonic	19	50881822	50881822	-	CAG	NM_001256647	c.225_226insCAG	p.K75delinsKQ	nonframeshift insertion	NR	137	108	29	0.353191	NR	0.3631	NR	NA	NA	NA	NA	NA	NA
NR1H2	exonic	19	50880867	50880867	C	T	NM_001256647	c.C5T	p.S2F	nonsynonymous SNV	rs41379547	1	1	0	0.00212766	NR	0.0016	0.005432	0.445	benign	0.01	deleterious	3.04797	23.7
NR1H2	exonic	19	50885290	50885290	C	T	NM_001256647	c.C804T	p.D268D	synonymous SNV	rs199733064	1	1	0	0.00212766	NR	0.0032	0.0007	NA	NA	NA	NA	1.02297	13.43
NR1H2	exonic	19	50881882	50881882	C	T	NM_001256647	c.C285T	p.S95S	synonymous SNV	rs34563687	1	1	0	0.00212766	NR	0.0067	0.024645	NA	NA	NA	NA	0.476892	9.166
NR1H2	exonic	19	50882008	50882008	A	G	NM_001256647	c.A411G	p.Q137Q	synonymous SNV	rs2695122	1	1	0	0.00212766	NR	0.0137	0.039953	NA	NA	NA	NA	0.739701	11.4
NR1H2	exonic	19	50881820	50881820	-	AAC	NM_001256647	c.223_224insAAC	p.K75delinsKQ	nonframeshift insertion	rs55652650	193	120	73	0.565957	0.85	0.6187	NR	NA	NA	NA	NA	NA	NA
NR1H2	exonic	19	50880880	50880880	G	A	NM_001256647	c.G18A	p.T6T	synonymous SNV	rs375078500	2	2	0	0.00425532	NR	0.0001	8.1e-05	NA	NA	NA	NA	0.403884	8.43
NR1H2	exonic	19	50881911	50881911	G	C	NM_001256647	c.G314C	p.G105A	nonsynonymous SNV	rs374682142	2	2	0	0.00425532	NR	0.0002	0.000157	0.024	benign	0.79	tolerated	0.192839	5.736
NR1H3	exonic	11	47282024	47282024	C	T	NM_001130102	c.C162T	p.S54S	synonymous SNV	rs2279238	72	66	6	0.165957	0.16	0.2473	0.222573	NA	NA	NA	NA	0.946369	12.92
NR1H3	exonic	11	47270255	47270255	C	T	NM_001302490	c.G86A	p.R29Q	nonsynonymous SNV	rs2167079	120	99	21	0.3	0.31	0.418	0.379874	0	benign	0.89	tolerated	2.69605	23
NR1H3	exonic	11	47270377	47270377	C	T	NM_001251934	c.C23T	p.P8L	nonsynonymous SNV	rs535532913	1	1	0	0.00212766	NR	0.0066	NR	NA	NA	NA	NA	0.739752	11.4
NR1H4	UTR5	12	100887101	100887101	G	T	NA	NA	NA	UTR5	rs56163822	13	13	0	0.0276596	0.02	0.082	0.024092	NA	NA	NA	NA	1.03403	13.5
NR1H4	exonic	12	100928724	100928724	C	T	NM_001206992	c.C673T	p.H225Y	nonsynonymous SNV	rs189042762	2	2	0	0.00425532	0.0013	0.0003	0.000461	0.112	benign	0.84	tolerated	2.03376	19.55
NR1H4	exonic	12	100926308	100926308	T	C	NM_001206992	c.T548C	p.M183T	nonsynonymous SNV	rs61755050	1	1	0	0.00212766	0.0026	0.0039	0.004767	0.988	probably damaging	0.04	deleterious	3.69922	25.9
NR1I2	exonic	3	119530423	119530423	C	T	NM_003889	c.C369T	p.A123A	synonymous SNV	rs147693239	2	2	0	0.00425532	0.0013	0.0018	0.000923	NA	NA	NA	NA	0.659388	10.76
NR1I2	exonic	3	119531556	119531556	C	T	NM_003889	c.C543T	p.G181G	synonymous SNV	rs12721600	1	1	0	0.00212766	0.004	0.0028	0.000461	NA	NA	NA	NA	-0.093894	1.459
NR1I2	exonic	3	119531709	119531709	C	T	NM_003889	c.C696T	p.G232G	synonymous SNV	rs61755051	6	6	0	0.012766	0.01	0.0071	0.006689	NA	NA	NA	NA	-0.597215	0.043
NR1I2	exonic	3	119526203	119526203	G	A	NM_003889	c.G106A	p.G36R	nonsynonymous SNV	rs12721607	13	13	0	0.0276596	0.01	0.0146	0.018299	0.474	possibly damaging	0.03	deleterious	2.35205	22.2
NR1I2	intronic	3	119534153	119534153	C	T	NA	NA	NA	intronic	rs2276707	88	83	5	0.197872	0.17	0.2442	0.242427	NA	NA	NA	NA	0.321236	7.485
NR1I2	exonic	3	119531560	119531560	G	A	NM_003889	c.G547A	p.E183K	nonsynonymous SNV	rs373870063	1	1	0	0.00212766	NR	8.25e-06	7.7e-05	0.146	benign	0.21	tolerated	0.835478	12.13
NR1I2	exonic	3	119526275	119526275	G	A	NM_003889	c.G178A	p.G60R	nonsynonymous SNV	rs199999304	1	1	0	0.00212766	NR	3.3e-05	NR	1	probably damaging	0	deleterious	4.32484	32
NR1I2	exonic	3	119531620	119531620	C	T	NM_003889	c.C607T	p.R203W	nonsynonymous SNV	rs201940328	1	1	0	0.00212766	NR	4.94e-05	NR	0.449	possibly damaging	0.01	deleterious	1.94897	18.71
NR1I2	exonic	3	119533874	119533874	C	T	NM_003889	c.C843T	p.F281F	synonymous SNV	rs370257085	1	1	0	0.00212766	NR	5.79e-05	NR	NA	NA	NA	NA	0.011596	2.802
NR1I2	exonic	3	119534653	119534653	T	G	NM_003889	c.T1135G	p.C379G	nonsynonymous SNV	rs745423296	1	1	0	0.00212766	NR	0.0002	NR	0.371	benign	0.26	tolerated	1.61764	16.35
NR1I2	exonic	3	119529025	119529025	C	T	NM_003889	c.C315T	p.S105S	synonymous SNV	rs150651210	1	1	0	0.00212766	NR	0.0036	0.010103	NA	NA	NA	NA	1.04708	13.58
NR1I2	exonic	3	119533910	119533910	T	C	NM_003889	c.T879C	p.N293N	synonymous SNV	rs4058490	235	0	235	1	1	0.9999	0.999616	NA	NA	NA	NA	0.087838	4.064
NR1I3	exonic	1	161199704	161199704	C	T	NM_001077470	c.G726A	p.A242A	synonymous SNV	rs36017137	1	1	0	0.00212766	0.01	0.0028	0.004152	NA	NA	NA	NA	1.09375	13.86
NR1I3	exonic	1	161206282	161206282	G	A	NM_001077469	c.C74T	p.A25V	nonsynonymous SNV	rs756548242	1	1	0	0.00212766	NR	2.47e-05	NR	0.416	benign	0.51	tolerated	2.15158	20.9
NR1I3	exonic	1	161202605	161202605	G	A	NM_001077470	c.C453T	p.P151P	synonymous SNV	rs2307424	138	107	31	0.359574	0.34	0.3534	0.269875	NA	NA	NA	NA	0.985333	13.19
PON1	exonic	7	94947661	94947661	G	A	NM_000446	c.C119T	p.P40L	nonsynonymous SNV	rs141665531	1	1	0	0.00212766	0.0013	0.0008	7.7e-05	0.015	benign	0.12	tolerated	2.19891	21.3
PON1	exonic	7	94944635	94944635	T	C	NM_000446	c.A369G	p.E123E	synonymous SNV	rs144627591	1	1	0	0.00212766	0.0013	0.0008	NR	NA	NA	NA	NA	2.19222	21.3
PON1	exonic	7	94953733	94953733	T	C	NM_000446	c.A55G	p.N19D	nonsynonymous SNV	rs141948033	1	1	0	0.00212766	0.0026	0.0016	0.001615	0	benign	0.46	tolerated	0.504351	9.424
PON1	exonic	7	94937419	94937419	G	A	NM_000446	c.C602T	p.A201V	nonsynonymous SNV	rs80019660	1	1	0	0.00212766	0.0026	0.0016	0.001999	0.209	benign	0.27	tolerated	1.46934	15.68
PON1	exonic	7	94946084	94946084	A	T	NM_000446	c.T163A	p.L55M	nonsynonymous SNV	rs854560	133	106	27	0.340426	0.35	0.2913	0.305244	0.031	benign	0	deleterious	2.33182	22.1
PON1	exonic	7	94937446	94937446	T	C	NM_000446	c.A575G	p.Q192R	nonsynonymous SNV	rs662	109	83	26	0.287234	0.29	0.377	0.412194	0	benign	0.75	tolerated	0.030946	3.113
PON1	exonic	7	94944735	94944735	A	G	NM_000446	c.T269C	p.L90P	nonsynonymous SNV	rs72552788	1	1	0	0.00212766	NR	0.0003	0.000538	0.995	probably damaging	0	deleterious	4.07823	28.8
POR	exonic	7	75583325	75583325	A	G	NM_000941	c.A15G	p.G5G	synonymous SNV	rs10262966	6	6	0	0.012766	0.01	0.0745	0.082191	NA	NA	NA	NA	1.02256	13.43
POR	exonic	7	75609780	75609780	G	A	NM_000941	c.G490A	p.V164M	nonsynonymous SNV	rs200112691	1	1	0	0.00212766	0.0026	0.0004	0.000482	0.017	benign	0.17	tolerated	-0.036304	2.11
POR	exonic	7	75609677	75609677	A	G	NM_000941	c.A387G	p.P129P	synonymous SNV	rs1135612	99	81	18	0.248936	0.26	0.2659	0.193616	NA	NA	NA	NA	-0.373092	0.219
POR	exonic	7	75610912	75610912	G	A	NM_000941	c.G719A	p.G240D	nonsynonymous SNV	rs782746344	1	1	0	0.00212766	NR	7.48e-05	NR	0.053	benign	0.08	tolerated	2.70065	23
POR	exonic	7	75615282	75615282	C	T	NM_000941	c.C1711T	p.R571C	nonsynonymous SNV	rs782247167	1	1	0	0.00212766	NR	7.61e-05	NR	0.891	possibly damaging	0.01	deleterious	3.63958	25.6
POR	exonic	7	75615006	75615006	C	T	NM_000941	c.C1508T	p.A503V	nonsynonymous SNV	rs1057868	104	86	18	0.259574	0.3	0.3639	0.236736	0	benign	0.35	tolerated	1.09864	13.88
POR	exonic	7	75615287	75615287	G	A	NM_000941	c.G1716A	p.S572S	synonymous SNV	rs1057870	145	102	43	0.4	0.33	0.3811	0.285302	NA	NA	NA	NA	-0.046636	1.978
POR	exonic	7	75613108	75613108	G	A	NM_000941	c.G1000A	p.V334I	nonsynonymous SNV	rs562241770	1	1	0	0.00212766	NR	0.0011	NR	0.581	possibly damaging	0.03	deleterious	3.00574	23.6
POR	exonic	7	75615301	75615301	T	C	NM_000941	c.T1730C	p.L577P	nonsynonymous SNV	rs56256515	1	1	0	0.00212766	NR	0.0011	0.001064	0.993	probably damaging	0	deleterious	3.86358	26.8
POR	exonic	7	75614391	75614391	T	G	NM_000941	c.T1264G	p.W422G	nonsynonymous SNV	rs536353066	2	2	0	0.00425532	NR	3.49e-05	NR	0.971	probably damaging	0.01	deleterious	3.72998	26
POR	exonic	7	75614953	75614953	T	C	NM_000941	c.T1455C	p.A485A	synonymous SNV	rs2228104	235	10	225	0.978723	0.97	0.9226	0.872903	NA	NA	NA	NA	0.30282	7.25
PPARA	exonic	22	46615880	46615880	T	C	NM_001001928	c.T680C	p.V227A	nonsynonymous SNV	rs1800234	1	1	0	0.00212766	0.0013	0.0096	0.000615	0	benign	1	tolerated	1.16503	14.25
PPARA	exonic	22	46611153	46611153	T	C	NM_001001928	c.T292C	p.L98L	synonymous SNV	rs150197646	1	1	0	0.00212766	0.0026	0.0018	0.000384	NA	NA	NA	NA	0.030625	3.107
PPARA	exonic	22	46627780	46627780	C	T	NM_001001928	c.C803T	p.A268V	nonsynonymous SNV	rs1042311	3	3	0	0.00638298	0.01	0.0039	0.004306	0.061	benign	0.46	tolerated	2.22037	21.5
PPARA	exonic	22	46614274	46614274	C	G	NM_001001928	c.C484G	p.L162V	nonsynonymous SNV	rs1800206	28	27	1	0.0617021	0.04	0.0425	0.045594	0.297	benign	0.06	tolerated	2.62396	22.8
PPARA	exonic	22	46614170	46614170	G	A	NM_001001928	c.G380A	p.R127Q	nonsynonymous SNV	rs1800204	1	1	0	0.00212766	NR	2.48e-05	NR	0.996	probably damaging	0	deleterious	4.19177	31
PPARG	exonic	3	12421360	12421360	C	T	NM_001330615	c.C156T	p.D52D	synonymous SNV	rs112174008	3	3	0	0.00638298	0.0013	0.0016	0.001845	NA	NA	NA	NA	0.684467	10.97
PPARG	exonic	3	12475578	12475578	C	T	NM_005037	c.C1368T	p.I456I	synonymous SNV	rs149367249	1	1	0	0.00212766	0.0026	0.0019	0.003537	NA	NA	NA	NA	0.474613	9.144
PPARG	exonic	3	12393125	12393125	C	G	NM_015869	c.C34G	p.P12A	nonsynonymous SNV	rs1801282	50	46	4	0.114894	0.12	0.1101	0.090574	0	benign	0.05	tolerated	1.58949	16.21
PPARG	exonic	3	12475557	12475557	C	T	NM_005037	c.C1347T	p.H449H	synonymous SNV	rs3856806	54	51	3	0.121277	0.13	0.134	0.106643	NA	NA	NA	NA	0.460576	9.008
PPARG	exonic	3	12458274	12458274	C	T	NM_005037	c.C807T	p.P269P	synonymous SNV	rs13306747	1	1	0	0.00212766	NR	6.61e-05	NR	NA	NA	NA	NA	0.311814	7.366
SLC10A1	exonic	14	70245239	70245239	G	A	NM_003049	c.C754T	p.R252C	nonsynonymous SNV	rs141269120	1	1	0	0.00212766	0.0013	0.0001	NR	0.977	probably damaging	0	deleterious	4.03336	28.3
SLC10A1	exonic	14	70263648	70263648	C	T	NM_003049	c.G225A	p.T75T	synonymous SNV	rs4646285	50	47	3	0.112766	0.09	0.094	0.066662	NA	NA	NA	NA	0.045171	3.348
SLC10A1	exonic	14	70252830	70252830	A	G	NM_003049	c.T551C	p.M184T	nonsynonymous SNV	rs766070047	1	1	0	0.00212766	NR	8.24e-06	NR	0	benign	0.81	tolerated	0.836288	12.13
SLC10A1	exonic	14	70263656	70263656	G	T	NM_003049	c.C217A	p.P73T	nonsynonymous SNV	rs763683476	1	1	0	0.00212766	NR	8.25e-06	NR	1	probably damaging	0	deleterious	3.74856	26.1
SLC10A1	exonic	14	70246032	70246032	G	A	NM_003049	c.C613T	p.L205F	nonsynonymous SNV	rs142448421	1	1	0	0.00212766	NR	8.32e-06	7.7e-05	0.998	probably damaging	0	deleterious	3.01261	23.7
SLC10A1	exonic	14	70245980	70245981	AA	-	NM_003049	c.664_665del	p.222_222del	frameshift deletion	NR	1	1	0	0.00212766	NR	1.68e-05	NR	NA	NA	NA	NA	NA	NA
SLC10A1	exonic	14	70263738	70263738	G	A	NM_003049	c.C135T	p.T45T	synonymous SNV	rs139792565	1	1	0	0.00212766	NR	9.07e-05	0.000384	NA	NA	NA	NA	0.63413	10.56
SLC10A1	exonic	14	70246072	70246072	C	G	NM_003049	c.G573C	p.G191G	synonymous SNV	rs200693940	1	1	0	0.00212766	NR	0.0004	NR	NA	NA	NA	NA	-0.143548	1.044
SLC10A1	exonic	14	70263751	70263751	G	A	NM_003049	c.C122T	p.S41L	nonsynonymous SNV	rs111885789	1	1	0	0.00212766	NR	0.0006	0.000231	0.977	probably damaging	0.02	deleterious	4.02041	28.2
SLC10A2	exonic	13	103718534	103718534	A	G	NM_000452	c.T66C	p.P22P	synonymous SNV	rs138387807	1	1	0	0.00212766	0.0013	0.0009	0.001538	NA	NA	NA	NA	-0.173269	0.855
SLC10A2	exonic	13	103701648	103701648	A	G	NM_000452	c.T910C	p.F304L	nonsynonymous SNV	rs61966074	1	1	0	0.00212766	0.0013	0.0025	0.002307	0.001	benign	0.45	tolerated	0.560968	9.93
SLC10A2	exonic	13	103710685	103710685	G	A	NM_000452	c.C425T	p.P142L	nonsynonymous SNV	rs117447044	3	3	0	0.00638298	0.0013	0.0009	0.000538	0.998	probably damaging	0	deleterious	4.08073	28.8
SLC10A2	exonic	13	103701672	103701672	A	G	NM_000452	c.T886C	p.F296L	nonsynonymous SNV	rs71640248	2	2	0	0.00425532	0.004	0.0043	0.005305	0.566	possibly damaging	0	deleterious	3.78659	26.3
SLC10A2	exonic	13	103710635	103710635	C	T	NM_000452	c.G475A	p.V159I	nonsynonymous SNV	rs60380298	7	7	0	0.0148936	0.01	0.0179	0.026603	0.009	benign	0.41	tolerated	-0.485346	0.098
SLC10A2	exonic	13	103718471	103718471	G	A	NM_000452	c.C129T	p.A43A	synonymous SNV	rs41281680	8	8	0	0.0170213	0.01	0.0189	0.029525	NA	NA	NA	NA	0.294957	7.148
SLC10A2	exonic	13	103701690	103701690	G	A	NM_000452	c.C868T	p.P290S	nonsynonymous SNV	rs56398830	4	4	0	0.00851064	0.02	0.0095	0.008611	0.977	probably damaging	0	deleterious	4.00831	28.1
SLC10A2	exonic	13	103705050	103705050	G	A	NM_000452	c.C505T	p.L169L	synonymous SNV	rs41281678	10	10	0	0.0212766	0.02	0.0206	0.028679	NA	NA	NA	NA	-0.065233	1.758
SLC10A2	exonic	13	103718308	103718308	C	T	NM_000452	c.G292A	p.V98I	nonsynonymous SNV	rs55971546	20	20	0	0.0425532	0.04	0.0275	0.029217	0.11	benign	0.65	tolerated	2.03659	19.58
SLC10A2	exonic	13	103710679	103710679	C	T	NM_000452	c.G431A	p.C144Y	nonsynonymous SNV	rs143238545	1	1	0	0.00212766	NR	0.0001	0.000308	0.944	probably damaging	0.03	deleterious	4.02794	28.3
SLC10A2	exonic	13	103701773	103701773	G	A	NM_000452	c.C785T	p.T262M	nonsynonymous SNV	rs72547505	1	1	0	0.00212766	NR	0.0005	0.000769	0.998	probably damaging	0	deleterious	3.7181	26
SLC10A2	exonic	13	103701776	103701776	T	A	NM_000452	c.A782T	p.E261V	nonsynonymous SNV	rs1269620135	1	1	0	0.00212766	NR	NR	NR	0.999	probably damaging	0	deleterious	3.82523	26.6
SLC10A2	exonic	13	103710712	103710712	G	C	NM_000452	c.C398G	p.S133C	nonsynonymous SNV	rs868711152	1	1	0	0.00212766	NR	NR	NR	1	probably damaging	0	deleterious	3.97448	27.7
SLC10A2	exonic	13	103705044	103705044	A	C	NM_000452	c.T511G	p.S171A	nonsynonymous SNV	rs188096	232	50	182	0.880851	0.87	0.861	0.892434	0.001	benign	1	tolerated	1.48415	15.74
SLC15A1	exonic	13	99340771	99340771	G	A	NM_005073	c.C1527T	p.N509N	synonymous SNV	rs8187832	14	14	0	0.0297872	0.02	0.053	0.091496	NA	NA	NA	NA	-0.554103	0.059
SLC15A1	exonic	13	99362158	99362158	C	T	NM_005073	c.G908A	p.R303K	nonsynonymous SNV	rs138374185	1	1	0	0.00212766	0.004	0.0003	0.000231	0.67	possibly damaging	0.04	deleterious	3.65983	25.7
SLC15A1	exonic	13	99358401	99358401	C	G	NM_005073	c.G1256C	p.G419A	nonsynonymous SNV	rs4646227	15	15	0	0.0319149	0.01	0.0391	0.051361	0	benign	0.76	tolerated	-1.17084	0.001
SLC15A1	exonic	13	99338531	99338531	C	T	NM_005073	c.G1848A	p.S616S	synonymous SNV	rs8187840	8	8	0	0.0170213	0.02	0.0183	0.015916	NA	NA	NA	NA	0.530581	9.662
SLC15A1	exonic	13	99356607	99356607	G	T	NM_005073	c.C1352A	p.T451N	nonsynonymous SNV	rs8187838	10	10	0	0.0212766	0.02	0.0276	0.019376	0.007	benign	0.38	tolerated	-0.191294	0.758
SLC15A1	exonic	13	99376181	99376181	C	T	NM_005073	c.G350A	p.S117N	nonsynonymous SNV	rs2297322	53	50	3	0.119149	0.14	0.2138	0.17392	0.006	benign	1	tolerated	-1.27792	0.001
SLC15A1	exonic	13	99340561	99340561	T	G	NM_005073	c.A1624C	p.N542H	nonsynonymous SNV	rs768461696	1	1	0	0.00212766	NR	8.24e-06	NR	0.145	benign	0.15	tolerated	0.225905	6.216
SLC15A1	exonic	13	99378402	99378402	C	T	NM_005073	c.G220A	p.A74T	nonsynonymous SNV	rs748250739	1	1	0	0.00212766	NR	8.26e-06	NR	1	probably damaging	0	deleterious	3.28888	24.4
SLC15A1	exonic	13	99361838	99361838	C	A	NM_005073	c.G1055T	p.G352V	nonsynonymous SNV	rs760207811	1	1	0	0.00212766	NR	8.34e-06	NR	0.972	probably damaging	0	deleterious	3.66697	25.7
SLC15A1	exonic	13	99337014	99337014	A	G	NM_005073	c.T2091C	p.Y697Y	synonymous SNV	rs149309549	1	1	0	0.00212766	NR	2.47e-05	7.7e-05	NA	NA	NA	NA	-0.513223	0.08
SLC15A1	exonic	13	99340517	99340517	A	G	NM_005073	c.T1668C	p.Y556Y	synonymous SNV	rs200364805	1	1	0	0.00212766	NR	2.48e-05	NR	NA	NA	NA	NA	-0.518504	0.077
SLC15A1	exonic	13	99356606	99356606	A	C	NM_005073	c.T1353G	p.T451T	synonymous SNV	rs150316772	1	1	0	0.00212766	NR	5.77e-05	0.000154	NA	NA	NA	NA	-0.331578	0.293
SLC15A1	exonic	13	99356612	99356612	A	G	NM_005073	c.T1347C	p.A449A	synonymous SNV	rs1339067	201	95	106	0.653191	0.63	0.642	0.713978	NA	NA	NA	NA	-0.49935	0.088
SLC15A1	exonic	13	99371518	99371518	G	A	NM_005073	c.C613T	p.P205S	nonsynonymous SNV	NR	1	1	0	0.00212766	NR	NR	NR	1	probably damaging	0	deleterious	4.10087	29.1
SLC15A1	exonic	13	99378690	99378690	T	C	NM_005073	c.A35G	p.Y12C	nonsynonymous SNV	rs144970844	2	2	0	0.00425532	NR	0.0007	0.000923	0.987	probably damaging	0	deleterious	3.35634	24.6
SLC15A2	exonic	3	121659764	121659764	G	T	NM_001145998	c.G2007T	p.K669N	nonsynonymous SNV	rs150691938	1	1	0	0.00212766	NR	4.94e-05	0.000154	0	benign	0.81	tolerated	0.55701	9.895
SLC15A2	exonic	3	121646641	121646641	A	G	NM_001145998	c.A1068G	p.A356A	synonymous SNV	rs1143670	164	110	54	0.46383	0.42	0.4217	0.45133	NA	NA	NA	NA	0.574274	10.05
SLC15A2	exonic	3	121643804	121643804	C	T	NM_001145998	c.C955T	p.L319F	nonsynonymous SNV	rs2257212	161	107	54	0.457447	0.42	0.4254	0.46478	0.247	benign	0.22	tolerated	1.43547	15.53
SLC15A2	exonic	3	121648168	121648168	G	A	NM_001145998	c.G1433A	p.R478K	nonsynonymous SNV	rs1143672	164	110	54	0.46383	0.42	0.4255	0.465477	0	benign	1	tolerated	0.333092	7.63
SLC15A2	exonic	3	121641693	121641693	G	A	NM_001145998	c.G759A	p.A253A	synonymous SNV	rs2293616	164	110	54	0.46383	0.42	0.4256	0.465939	NA	NA	NA	NA	2.0508	19.73
SLC15A2	exonic	3	121647286	121647286	C	T	NM_001145998	c.C1132T	p.P378S	nonsynonymous SNV	rs1143671	164	110	54	0.46383	0.42	0.4258	0.465554	0.86	possibly damaging	0.01	deleterious	1.5258	15.92
SLC15A2	exonic	3	121659777	121659777	C	T	NM_001145998	c.C2020T	p.R674W	nonsynonymous SNV	rs138745887	1	1	0	0.00212766	NR	0.0008	7.7e-05	0.021	benign	0	deleterious	1.93599	18.59
SLC19A1	exonic	21	46945824	46945824	G	A	NM_001205207	c.C1080T	p.F360F	synonymous SNV	rs149270420	1	1	0	0.00212766	0.0013	0.0003	0.000154	NA	NA	NA	NA	-0.228761	0.59
SLC19A1	exonic	21	46945774	46945774	A	G	NM_001205207	c.T1130C	p.I377T	nonsynonymous SNV	rs138047632	1	1	0	0.00212766	0.0013	0.0025	0.001768	0.562	possibly damaging	0.02	deleterious	2.38679	22.3
SLC19A1	exonic	21	46945782	46945782	G	T	NM_001205207	c.C1122A	p.I374I	synonymous SNV	rs57725551	1	1	0	0.00212766	0.0013	0.0061	0.007227	NA	NA	NA	NA	-0.11484	1.268
SLC19A1	exonic	21	46935942	46935942	G	A	NM_001205207	c.C1286T	p.A429V	nonsynonymous SNV	rs7278825	1	1	0	0.00212766	0.0026	0.0113	0.009791	0.051	benign	0.1	tolerated	1.80008	17.45
SLC19A1	exonic	21	46950863	46950863	C	T	NM_001205207	c.G852A	p.A284A	synonymous SNV	rs79091853	1	1	0	0.00212766	0.01	0.0487	0.008349	NA	NA	NA	NA	-0.509851	0.082
SLC19A1	exonic	21	46951468	46951468	G	A	NM_001205207	c.C664T	p.L222L	synonymous SNV	rs9282853	3	3	0	0.00638298	0.01	0.0039	0.001549	NA	NA	NA	NA	0.392583	8.308
SLC19A1	exonic	21	46952006	46952006	G	C	NM_001205207	c.C126G	p.P42P	synonymous SNV	rs1051269	6	5	1	0.0148936	0.01	0.0099	0.011687	NA	NA	NA	NA	-0.121034	1.216
SLC19A1	exonic	21	46934932	46934932	G	A	NM_001205206	c.C1428T	p.A476A	synonymous SNV	rs141599346	10	10	0	0.0212766	0.01	0.0102	NR	NA	NA	NA	NA	0.242201	6.445
SLC19A1	exonic	21	46951334	46951334	G	A	NM_001205207	c.C798T	p.N266N	synonymous SNV	rs745419707	1	1	0	0.00212766	NR	3.57e-05	NR	NA	NA	NA	NA	0.635721	10.57
SLC19A1	exonic	21	46945738	46945738	C	T	NM_001205207	c.G1166A	p.R389H	nonsynonymous SNV	rs201019287	1	1	0	0.00212766	NR	7.51e-05	NR	0.019	benign	0.72	tolerated	-0.62305	0.035
SLC19A1	exonic	21	46950864	46950864	G	A	NM_001205207	c.C851T	p.A284V	nonsynonymous SNV	rs200647386	1	1	0	0.00212766	NR	0.0006	0.000232	0.997	probably damaging	0.78	tolerated	2.18913	21.2
SLC19A1	exonic	21	46957794	46957794	T	C	NM_001205206	c.A80G	p.H27R	nonsynonymous SNV	rs1051266	197	132	65	0.557447	0.56	0.577	0.509322	0	benign	0.35	tolerated	0.867962	12.37
SLC19A1	exonic	21	46951556	46951556	A	G	NM_001205207	c.T576C	p.P192P	synonymous SNV	rs12659	199	126	73	0.578723	0.57	0.5775	0.572593	NA	NA	NA	NA	-0.038255	2.084
SLC22A1	exonic	6	160543148	160543148	C	T	NM_003057	c.C181T	p.R61C	nonsynonymous SNV	rs12208357	25	25	0	0.0531915	0.06	0.0525	0.058204	0.985	probably damaging	0	deleterious	2.91077	23.4
SLC22A1	exonic	6	160575907	160575907	G	T	NM_003057	c.G1463T	p.R488M	nonsynonymous SNV	rs35270274	1	1	0	0.00212766	0.0013	0.0035	0.011533	0	benign	0.42	tolerated	1.08476	13.8
SLC22A1	exonic	6	160543229	160543229	T	C	NM_003057	c.T262C	p.C88R	nonsynonymous SNV	rs55918055	1	1	0	0.00212766	0.0026	0.0022	0.002615	1	probably damaging	0.01	deleterious	3.64885	25.7
SLC22A1	exonic	6	160543080	160543080	G	A	NM_003057	c.G113A	p.G38D	nonsynonymous SNV	rs35888596	3	3	0	0.00638298	0.01	0.0035	0.001461	0.98	probably damaging	0	deleterious	3.63529	25.6
SLC22A1	exonic	6	160564616	160564616	G	A	NM_003057	c.G1320A	p.M440I	nonsynonymous SNV	rs35956182	5	5	0	0.0106383	0.01	0.0065	0.006997	0.403	benign	0.01	deleterious	3.16506	24
SLC22A1	exonic	6	160560881	160560883	ATG	-	NM_003057	c.1258_1260del	p.420_420del	nonframeshift deletion	rs202220802	79	72	7	0.182979	0.18	0.155	NR	NA	NA	NA	NA	NA	NA
SLC22A1	exonic	6	160557643	160557643	C	T	NM_003057	c.C1022T	p.P341L	nonsynonymous SNV	rs2282143	6	6	0	0.012766	0.01	0.0384	0.0326	0.972	probably damaging	0	deleterious	3.16675	24
SLC22A1	exonic	6	160577011	160577011	G	A	NM_153187	c.G1390A	p.V464I	nonsynonymous SNV	rs41267797	11	11	0	0.0234043	0.01	0.0316	0.061895	NA	NA	NA	NA	-0.368464	0.226
SLC22A1	exonic	6	160575837	160575837	G	A	NM_003057	c.G1393A	p.G465R	nonsynonymous SNV	rs34059508	12	11	1	0.0276596	0.01	0.0131	0.018376	0.984	probably damaging	0	deleterious	3.39286	24.7
SLC22A1	exonic	6	160560824	160560824	G	A	NM_003057	c.G1201A	p.G401S	nonsynonymous SNV	rs34130495	8	8	0	0.0170213	0.02	0.0162	0.018299	1	probably damaging	0	deleterious	3.37962	24.7
SLC22A1	exonic	6	160543123	160543123	T	C	NM_003057	c.T156C	p.S52S	synonymous SNV	rs1867351	103	84	19	0.259574	0.18	0.2464	0.234276	NA	NA	NA	NA	0.300469	7.22
SLC22A1	exonic	6	160564676	160564676	C	T	NM_003057	c.C1380T	p.F460F	synonymous SNV	rs141274044	1	1	0	0.00212766	NR	9.07e-05	0.000384	NA	NA	NA	NA	-0.197333	0.728
SLC22A1	exonic	6	160557288	160557288	A	T	NM_003057	c.A876T	p.Q292H	nonsynonymous SNV	rs746056691	1	1	0	0.00212766	NR	9.89e-05	NR	0.986	probably damaging	0.01	deleterious	1.48998	15.77
SLC22A1	exonic	6	160577063	160577063	G	T	NM_153187	c.G1442T	p.G481V	nonsynonymous SNV	rs78899680	1	1	0	0.00212766	NR	0.0005	0.006074	0.013	benign	0.6	tolerated	0.993046	13.24
SLC22A1	exonic	6	160577063	160577063	G	T	NM_153187	c.G1442T	p.G481V	nonsynonymous SNV	rs78899680	1	1	0	0.00212766	NR	0.0005	0.006074	0.013	benign	0.6	tolerated	0.993046	13.24
SLC22A1	exonic	6	160543008	160543008	C	T	NM_003057	c.C41T	p.S14F	nonsynonymous SNV	rs34447885	1	1	0	0.00212766	NR	0.002	0.006689	0	benign	1	tolerated	1.37343	15.25
SLC22A1	exonic	6	160560830	160560830	A	G	NM_003057	c.A1207G	p.I403V	nonsynonymous SNV	rs188898744	1	1	0	0.00212766	NR	0.003	NR	0.007	benign	0.05	tolerated	0.562478	9.943
SLC22A1	exonic	6	160560898	160560905	TGGTAAGT	-	NM_003057	c.1275_1276del	p.425_426del	frameshift deletion	NR	207	105	103	0.661702	0.57	0.6122	NR	NA	NA	NA	NA	NA	NA
SLC22A1	exonic	6	160560845	160560845	A	G	NM_003057	c.A1222G	p.M408V	nonsynonymous SNV	rs628031	209	106	103	0.66383	0.58	0.6405	0.637629	0	benign	1	tolerated	-1.25151	0.001
SLC22A1	exonic	6	160551204	160551204	G	C	NM_003057	c.G480C	p.L160F	nonsynonymous SNV	rs683369	226	69	157	0.814894	0.79	0.8279	0.836921	0.047	benign	1	tolerated	0.115105	4.517
SLC22A1	exonic	6	160577063	160577063	G	A	NM_153187	c.G1442A	p.G481D	nonsynonymous SNV	rs78899680	2	2	0	0.00425532	NR	0.0005	NR	0.013	benign	0.6	tolerated	0.993046	13.24
SLC22A1	exonic	6	160577063	160577063	G	A	NM_153187	c.G1442A	p.G481D	nonsynonymous SNV	rs78899680	2	2	0	0.00425532	NR	0.0005	NR	0.013	benign	0.6	tolerated	0.993046	13.24
SLC22A1	exonic	6	160553306	160553306	C	T	NM_003057	c.C558T	p.N186N	synonymous SNV	rs34134157	2	2	0	0.00425532	NR	0.0026	0.009611	NA	NA	NA	NA	-0.554128	0.059
SLC22A1	exonic	6	160560898	160560902	TGGTA	-	NM_003057	c.1275_1276del	p.425_426del	frameshift deletion	NR	1	105	103	0.661702	NR	NR	NR	NA	NA	NA	NA	NA	NA
SLC22A2	exonic	6	160664680	160664680	G	A	NM_003058	c.C1203T	p.I401I	synonymous SNV	rs8177515	1	1	0	0.00212766	0.004	0.0028	0.002691	NA	NA	NA	NA	-0.51209	0.08
SLC22A2	exonic	6	160645763	160645763	G	T	NM_003058	c.C1575A	p.T525T	synonymous SNV	rs139737555	5	5	0	0.0106383	0.01	0.0042	0.006305	NA	NA	NA	NA	0.394785	8.332
SLC22A2	exonic	6	160662548	160662548	G	A	NM_003058	c.C1459T	p.R487W	nonsynonymous SNV	rs140829992	1	1	0	0.00212766	NR	4.13e-05	7.7e-05	0.999	probably damaging	0	deleterious	3.80646	26.5
SLC22A2	exonic	6	160679400	160679400	C	A	NM_003058	c.G390T	p.T130T	synonymous SNV	rs624249	128	100	28	0.331915	0.42	0.3433	0.352122	NA	NA	NA	NA	0.553902	9.868
SLC22A2	exonic	6	160666521	160666521	C	T	NM_003058	c.G1014A	p.L338L	synonymous SNV	rs369778181	1	1	0	0.00212766	NR	5.8e-05	0.000154	NA	NA	NA	NA	0.681348	10.94
SLC22A2	exonic	6	160662537	160662537	G	A	NM_003058	c.C1470T	p.N490N	synonymous SNV	rs765845690	1	1	0	0.00212766	NR	9.09e-05	NR	NA	NA	NA	NA	0.119405	4.587
SLC22A2	exonic	6	160679656	160679656	-	T	NM_003058	c.133_134insA	p.F45fs	frameshift insertion	rs8177505	1	1	0	0.00212766	NR	0.0004	NR	NA	NA	NA	NA	NA	NA
SLC22A2	exonic	6	160664733	160664733	C	A	NM_003058	c.G1150T	p.A384S	nonsynonymous SNV	rs150866933	1	1	0	0.00212766	NR	0.0009	0.000384	0.26	benign	0.14	tolerated	2.9472	23.5
SLC22A2	exonic	6	160663420	160663420	T	G	NM_003058	c.A1294C	p.K432Q	nonsynonymous SNV	rs8177517	1	1	0	0.00212766	NR	0.0029	0.008304	0.292	benign	0.05	deleterious	2.23534	21.6
SLC22A2	exonic	6	160645832	160645832	C	T	NM_003058	c.G1506A	p.V502V	synonymous SNV	rs316003	215	79	136	0.746809	0.78	0.7631	0.67069	NA	NA	NA	NA	-0.222115	0.617
SLC22A2	exonic	6	160670282	160670282	A	C	NM_003058	c.T808G	p.S270A	nonsynonymous SNV	rs316019	232	42	190	0.897872	0.89	0.8933	0.879133	0.37	benign	0	deleterious	0.484655	9.24
SLC22A3	exonic	6	160864758	160864758	A	G	NM_021977	c.A1494G	p.L498L	synonymous SNV	rs8187722	1	1	0	0.00212766	0.0013	0.0039	0.009842	NA	NA	NA	NA	0.673985	10.88
SLC22A3	exonic	6	160828142	160828142	T	C	NM_021977	c.T603C	p.F201F	synonymous SNV	rs3918291	6	6	0	0.012766	0.01	0.0051	0.005613	NA	NA	NA	NA	1.89819	18.25
SLC22A3	exonic	6	160831819	160831819	C	T	NM_021977	c.C916T	p.Q306X	stopgain SNV	rs534239898	1	1	0	0.00212766	NR	8.28e-06	NR	NA	NA	NA	NA	4.73686	34
SLC22A3	exonic	6	160828204	160828204	C	T	NM_021977	c.C665T	p.T222M	nonsynonymous SNV	rs760016440	1	1	0	0.00212766	NR	8.35e-06	NR	0.631	possibly damaging	0.01	deleterious	3.75841	26.2
SLC22A3	exonic	6	160858116	160858116	C	T	NM_021977	c.C1161T	p.G387G	synonymous SNV	rs770107250	1	1	0	0.00212766	NR	8.24e-05	NR	NA	NA	NA	NA	0.394886	8.333
SLC22A3	exonic	6	160858188	160858188	G	A	NM_021977	c.G1233A	p.A411A	synonymous SNV	rs2292334	159	122	37	0.417021	0.35	0.348	0.28656	NA	NA	NA	NA	-0.096446	1.434
SLC22A3	exonic	6	160858175	160858175	G	A	NM_021977	c.G1220A	p.R407H	nonsynonymous SNV	rs145082363	1	1	0	0.00212766	NR	0.0011	0.001153	0.998	probably damaging	0.01	deleterious	4.41593	33
SLC22A3	exonic	6	160769811	160769811	C	T	NM_021977	c.C360T	p.R120R	synonymous SNV	rs668871	167	122	45	0.451064	0.49	0.5583	0.572446	NA	NA	NA	NA	0.43819	8.786
SLC22A3	exonic	6	160769828	160769828	C	G	NM_021977	c.C377G	p.P126R	nonsynonymous SNV	rs113898574	1	1	0	0.00212766	NR	0.0033	NR	0.015	benign	0.06	tolerated	0.943345	12.9
SLC22A3	exonic	6	160769619	160769619	C	T	NM_021977	c.C168T	p.A56A	synonymous SNV	rs905966784	1	1	0	0.00212766	NR	NR	NR	NA	NA	NA	NA	0.719344	11.24
SLC22A4	exonic	5	131630648	131630648	C	T	NM_003059	c.C339T	p.C113C	synonymous SNV	rs11568502	1	1	0	0.00212766	0.01	0.0029	0.001853	NA	NA	NA	NA	2.13372	20.7
SLC22A4	exonic	5	131671662	131671662	C	G	NM_003059	c.C1413G	p.G471G	synonymous SNV	rs12777	28	26	2	0.0638298	0.05	0.0301	0.029371	NA	NA	NA	NA	1.82562	17.64
SLC22A4	exonic	5	131676320	131676320	C	T	NM_003059	c.C1507T	p.L503F	nonsynonymous SNV	rs1050152	164	126	38	0.429787	0.37	0.2913	0.305551	0.046	benign	0.14	tolerated	0.50096	9.392
SLC22A4	exonic	5	131671628	131671628	C	T	NM_003059	c.C1379T	p.A460V	nonsynonymous SNV	rs200543879	1	1	0	0.00212766	NR	4.94e-05	NR	0.627	possibly damaging	0	deleterious	3.77231	26.3
SLC22A4	exonic	5	131657923	131657923	A	T	NM_003059	c.A699T	p.L233F	nonsynonymous SNV	rs146705097	1	1	0	0.00212766	NR	0.0001	0.000538	0.927	probably damaging	0	deleterious	3.70852	25.9
SLC22A4	exonic	5	131671511	131671513	ATT	-	NM_003059	c.1262_1264del	p.421_422del	nonframeshift deletion	NR	1	1	0	0.00212766	NR	0.0003	NR	NA	NA	NA	NA	NA	NA
SLC22A4	exonic	5	131667528	131667528	T	A	NM_003059	c.T1031A	p.M344K	nonsynonymous SNV	rs567645504	1	1	0	0.00212766	NR	0.001	NR	0.449	possibly damaging	0	deleterious	3.43973	24.9
SLC22A4	exonic	5	131670546	131670546	C	G	NM_003059	c.C1182G	p.T394T	synonymous SNV	rs272879	208	113	95	0.644681	0.58	0.5613	0.623789	NA	NA	NA	NA	0.295161	7.15
SLC22A4	exonic	5	131663062	131663062	T	C	NM_003059	c.T917C	p.I306T	nonsynonymous SNV	rs272893	209	112	97	0.651064	0.58	0.5767	0.657158	0.012	benign	0.01	deleterious	1.09729	13.88
SLC22A6	exonic	11	62751852	62751852	G	A	NM_004790	c.C311T	p.P104L	nonsynonymous SNV	rs11568627	3	3	0	0.00638298	0.01	0.0029	0.002308	0.783	possibly damaging	0.01	deleterious	3.46932	25
SLC22A6	exonic	11	62751911	62751911	C	A	NM_004790	c.G252T	p.P84P	synonymous SNV	rs11568628	30	29	1	0.0659574	0.07	0.0495	0.050854	NA	NA	NA	NA	-0.585495	0.046
SLC22A6	exonic	11	62751812	62751812	T	C	NM_004790	c.A351G	p.P117P	synonymous SNV	rs11568629	30	29	1	0.0659574	0.07	0.0495	0.050854	NA	NA	NA	NA	0.896451	12.57
SLC22A6	exonic	11	62748761	62748761	G	A	NM_004790	c.C892T	p.R298W	nonsynonymous SNV	rs146077034	1	1	0	0.00212766	NR	0.0001	0.000231	0.022	benign	0.03	deleterious	2.76244	23.1
SLC22A6	exonic	11	62752003	62752003	C	T	NM_004790	c.G160A	p.D54N	nonsynonymous SNV	rs149011842	1	1	0	0.00212766	NR	0.0001	7.7e-05	0	benign	1	tolerated	-0.443627	0.132
SLC22A7	exonic	6	43270151	43270151	C	T	NM_006672	c.C1269T	p.S423S	synonymous SNV	rs2270860	112	97	15	0.270213	0.35	0.4493	0.428527	NA	NA	NA	NA	-0.128931	1.153
SLC22A7	exonic	6	43271914	43271914	C	T	NM_006672	c.C1518T	p.T506T	synonymous SNV	rs143334634	1	1	0	0.00212766	NR	0.0005	0.001538	NA	NA	NA	NA	1.58661	16.2
SLC22A7	exonic	6	43270097	43270097	T	C	NM_006672	c.T1215C	p.A405A	synonymous SNV	rs2651184	235	0	235	1	1	0.9938	0.97801	NA	NA	NA	NA	0.584557	10.14
SLC22A8	exonic	11	62782278	62782278	C	T	NM_001184732	c.G153A	p.P51P	synonymous SNV	rs4149180	16	15	1	0.0361702	0.02	0.0786	0.185105	NA	NA	NA	NA	0.005735	2.711
SLC22A8	exonic	11	62760800	62760800	C	T	NM_001184736	c.G1169A	p.R390Q	nonsynonymous SNV	rs145474422	1	1	0	0.00212766	0.004	0.0029	0.002616	0.001	benign	0.23	tolerated	-0.631719	0.033
SLC22A8	exonic	11	62761083	62761083	C	T	NM_001184736	c.G973A	p.V325I	nonsynonymous SNV	rs11568486	4	3	1	0.0106383	0.01	0.0094	0.008386	0.014	benign	0.4	tolerated	-0.061814	1.797
SLC22A8	exonic	11	62763226	62763226	C	T	NM_001184736	c.G582A	p.L194L	synonymous SNV	rs57743826	2	2	0	0.00425532	0.02	0.0119	0.011463	NA	NA	NA	NA	0.460588	9.008
SLC22A8	exonic	11	62766431	62766431	A	T	NM_001184736	c.T354A	p.T118T	synonymous SNV	rs2276299	73	69	4	0.16383	0.19	0.1835	0.133944	NA	NA	NA	NA	0.161934	5.263
SLC22A8	exonic	11	62762142	62762142	C	T	NM_001184736	c.G719A	p.G240D	nonsynonymous SNV	rs1468973405	1	1	0	0.00212766	NR	NR	NR	0.995	probably damaging	0	deleterious	3.51569	25.1
SLC22A9	exonic	11	63149670	63149670	-	A	NM_080866	c.994_995insA	p.Q332fs	frameshift insertion	NR	3	3	0	0.00638298	NR	0.0552	NR	NA	NA	NA	NA	NA	NA
SLC22A9	exonic	11	63173982	63173982	A	G	NM_080866	c.A1087G	p.M363V	nonsynonymous SNV	rs182247457	1	1	0	0.00212766	0.0013	0.0007	0.000539	0.01	benign	0.86	tolerated	-0.025741	2.251
SLC22A9	exonic	11	63174050	63174050	C	T	NM_080866	c.C1155T	p.L385L	synonymous SNV	rs61997169	1	1	0	0.00212766	0.0026	0.0107	0.040622	NA	NA	NA	NA	-0.21723	0.638
SLC22A9	exonic	11	63175630	63175630	G	A	NM_080866	c.G1335A	p.A445A	synonymous SNV	rs142638406	2	2	0	0.00425532	0.004	0.0021	0.003	NA	NA	NA	NA	-0.384774	0.202
SLC22A9	exonic	11	63141254	63141254	A	G	NM_080866	c.A645G	p.T215T	synonymous SNV	rs17654567	1	1	0	0.00212766	0.01	0.0053	0.003462	NA	NA	NA	NA	0.217994	6.103
SLC22A9	exonic	11	63176187	63176187	A	G	NM_080866	c.A1437G	p.I479M	nonsynonymous SNV	rs146027075	2	2	0	0.00425532	0.01	0.006	0.00577	0.324	benign	0.27	tolerated	-0.042393	2.031
SLC22A9	exonic	11	63175593	63175593	C	T	NM_080866	c.C1298T	p.T433M	nonsynonymous SNV	rs61742518	12	12	0	0.0255319	0.03	0.0239	0.020465	0.99	probably damaging	0.03	deleterious	2.41661	22.4
SLC22A9	exonic	11	63137542	63137542	A	G	NM_080866	c.A14G	p.D5G	nonsynonymous SNV	rs765887719	1	1	0	0.00212766	NR	6.87e-05	NR	0.029	benign	0.04	deleterious	1.28901	14.87
SLC22A9	exonic	11	63174102	63174102	T	C	NM_080866	c.T1207C	p.Y403H	nonsynonymous SNV	rs78019460	1	1	0	0.00212766	NR	0.0013	0.004385	0.003	benign	1	tolerated	0.214362	6.051
SLC22A9	exonic	11	63149694	63149694	G	A	NM_080866	c.G1018A	p.E340K	nonsynonymous SNV	rs1408469797	1	1	0	0.00212766	NR	NR	NR	0.216	benign	0.03	deleterious	1.63847	16.45
SLC31A1	exonic	9	116019431	116019431	A	G	NM_001859	c.A168G	p.L56L	synonymous SNV	rs114287263	1	1	0	0.00212766	0.0013	0.01	0.003691	NA	NA	NA	NA	0.70329	11.11
SLC31A1	exonic	9	116018501	116018501	C	G	NM_001859	c.C73G	p.P25A	nonsynonymous SNV	rs2233915	1	1	0	0.00212766	NR	0.0073	0.02568	0.025	benign	0.75	tolerated	1.78502	17.34
SLC47A1	exonic	17	19459205	19459205	T	A	NM_018242	c.T836A	p.V279D	nonsynonymous SNV	rs141572615	1	1	0	0.00212766	0.0013	0.0015	0.002153	0.721	possibly damaging	0	deleterious	4.1117	29.2
SLC47A1	exonic	17	19474875	19474875	C	T	NM_018242	c.C1394T	p.A465V	nonsynonymous SNV	rs111653425	4	4	0	0.00851064	0.01	0.0064	0.006535	0.109	benign	0.19	tolerated	2.39573	22.3
SLC47A1	exonic	17	19437339	19437339	C	T	NM_018242	c.C87T	p.S29S	synonymous SNV	rs61733934	8	8	0	0.0170213	0.02	0.029	0.00815	NA	NA	NA	NA	0.538846	9.736
SLC47A1	exonic	17	19451321	19451321	G	C	NM_018242	c.G330C	p.K110N	nonsynonymous SNV	rs780000065	1	1	0	0.00212766	NR	1.66e-05	NR	0.892	possibly damaging	0.01	deleterious	3.33508	24.5
SLC47A1	exonic	17	19452968	19452968	C	T	NM_018242	c.C476T	p.T159M	nonsynonymous SNV	rs35646404	1	1	0	0.00212766	NR	9.89e-05	0.000308	0.013	benign	1	tolerated	-0.02012	2.329
SLC47A1	exonic	17	19458972	19458972	C	T	NM_018242	c.C708T	p.L236L	synonymous SNV	rs16960203	1	1	0	0.00212766	NR	0.0153	0.001076	NA	NA	NA	NA	0.398104	8.368
SLC47A2	exonic	17	19618447	19618447	C	T	NM_001099646	c.G207A	p.S69S	synonymous SNV	rs149511988	1	1	0	0.00212766	0.0013	0.0036	0.000384	NA	NA	NA	NA	-0.452671	0.124
SLC47A2	exonic	17	19584896	19584896	G	T	NM_001099646	c.C1252A	p.P418T	nonsynonymous SNV	rs139110700	2	2	0	0.00425532	0.0013	0.0004	0.000384	0.994	probably damaging	0	deleterious	3.11239	23.9
SLC47A2	exonic	17	19618436	19618436	G	A	NM_001099646	c.C218T	p.A73V	nonsynonymous SNV	rs147915236	2	2	0	0.00425532	0.01	0.001	0.001	0.979	probably damaging	0	deleterious	2.30096	22
SLC47A2	exonic	17	19584971	19584971	C	T	NM_001099646	c.G1177A	p.G393R	nonsynonymous SNV	rs34399035	3	3	0	0.00638298	0.01	0.0062	0.004536	0.999	probably damaging	0	deleterious	1.94642	18.69
SLC47A2	exonic	17	19584752	19584752	G	C	NM_001099646	c.C1320G	p.A440A	synonymous SNV	rs34416664	10	10	0	0.0212766	0.02	0.0091	0.008227	NA	NA	NA	NA	0.824182	12.04
SLC47A2	exonic	17	19607432	19607432	C	T	NM_001099646	c.G969A	p.A323A	synonymous SNV	rs34169093	22	22	0	0.0468085	0.03	0.0357	0.069199	NA	NA	NA	NA	-0.041696	2.04
SLC47A2	exonic	17	19617236	19617236	G	T	NM_001099646	c.C345A	p.G115G	synonymous SNV	rs4924792	115	91	24	0.295745	0.28	0.345	0.316469	NA	NA	NA	NA	0.361427	7.962
SLC47A2	exonic	17	19582053	19582053	C	T	NM_001099646	c.G1647A	p.A549A	synonymous SNV	rs747153000	1	1	0	0.00212766	NR	9.14e-05	NR	NA	NA	NA	NA	-0.52594	0.072
SLC47A2	exonic	17	19611645	19611645	G	A	NM_001099646	c.C599T	p.A200V	nonsynonymous SNV	rs74454709	1	1	0	0.00212766	NR	0.0001	NR	0	benign	0.66	tolerated	-0.742443	0.014
SLC47A2	exonic	17	19608773	19608773	G	A	NM_001099646	c.C885T	p.Y295Y	synonymous SNV	rs4925042	117	95	22	0.295745	0.28	0.3867	0.344918	NA	NA	NA	NA	-0.501535	0.087
SLC47A2	exonic	17	19584702	19584702	T	-	NM_001099646	c.1370delA	p.D457fs	frameshift deletion	NR	1	1	0	0.00212766	NR	0.0002	NR	NA	NA	NA	NA	NA	NA
SLC47A2	exonic	17	19611113	19611113	C	T	NM_001099646	c.G673A	p.V225I	nonsynonymous SNV	rs143558800	1	1	0	0.00212766	NR	0.0005	0.000154	0	benign	1	tolerated	-0.210046	0.669
SLC47A2	exonic	17	19582121	19582121	A	G	NM_001099646	c.T1579C	p.S527P	nonsynonymous SNV	NR	1	1	0	0.00212766	NR	NR	NR	0.001	benign	0.3	tolerated	-0.099183	1.408
SLC47A2	exonic	17	19611759	19611759	T	C	NM_152908	c.A593G	p.H198R	nonsynonymous SNV	rs985363516	1	1	0	0.00212766	NR	NR	NR	0	benign	0.43	tolerated	-1.06859	0.002
SLC47A2	exonic	17	19611776	19611776	C	T	NM_152908	c.G576A	p.P192P	synonymous SNV	rs138969135	3	3	0	0.00638298	NR	0.0028	0.00223	NA	NA	NA	NA	-0.233983	0.57
SLC51A	exonic	3	195960068	195960068	T	C	NM_152672	c.T1021C	p.X341Q	stoploss SNV	rs149604177	1	1	0	0.00212766	0.0013	4.95e-05	0.000154	NA	NA	NA	NA	0.306491	7.298
SLC51A	exonic	3	195959323	195959323	A	G	NM_152672	c.A814G	p.I272V	nonsynonymous SNV	rs140725914	1	1	0	0.00212766	0.0026	0.0009	0.001999	0.994	probably damaging	0.04	deleterious	3.70085	25.9
SLC51A	exonic	3	195953980	195953980	C	T	NM_152672	c.C278T	p.S93L	nonsynonymous SNV	rs371959133	1	1	0	0.00212766	NR	1.66e-05	7.7e-05	0.931	probably damaging	0.08	tolerated	3.16501	24
SLC51A	exonic	3	195955762	195955762	G	A	NM_152672	c.G604A	p.V202I	nonsynonymous SNV	rs939885	180	115	65	0.521277	0.49	0.4772	0.399585	0	benign	0.74	tolerated	1.56001	16.08
SLC51A	exonic	3	195956827	195956827	T	C	NM_152672	c.T675C	p.L225L	synonymous SNV	rs17852687	166	120	46	0.451064	0.43	0.4801	0.410964	NA	NA	NA	NA	-0.460415	0.117
SLCO1A2	exonic	12	21453466	21453466	G	A	NM_021094	c.C726T	p.V242V	synonymous SNV	rs11568550	1	1	0	0.00212766	0.0013	0.0031	0.01038	NA	NA	NA	NA	0.599729	10.27
SLCO1A2	exonic	12	21487544	21487544	A	G	NM_021094	c.T38C	p.I13T	nonsynonymous SNV	rs10841795	66	60	6	0.153191	0.13	0.1014	0.098615	0.003	benign	0.54	tolerated	1.62545	16.39
SLCO1A2	exonic	12	21428307	21428307	G	A	NM_021094	c.C1662T	p.C554C	synonymous SNV	rs11568565	18	15	3	0.0446809	0.02	0.0416	0.03567	NA	NA	NA	NA	0.574976	10.06
SLCO1A2	exonic	12	21457434	21457434	T	G	NM_021094	c.A516C	p.E172D	nonsynonymous SNV	rs11568563	22	22	0	0.0468085	0.07	0.0455	0.043211	0.999	probably damaging	0	deleterious	3.25124	24.3
SLCO1A2	exonic	12	21450350	21450350	T	C	NM_021094	c.A1063G	p.I355V	nonsynonymous SNV	rs45628437	1	1	0	0.00212766	NR	0.0008	0.000769	0.029	benign	1	tolerated	1.37215	15.25
SLCO1A2	exonic	12	21446936	21446936	T	C	NM_021094	c.A1380G	p.S460S	synonymous SNV	rs11568574	1	1	0	0.00212766	NR	0.0028	0.010226	NA	NA	NA	NA	0.178263	5.515
SLCO1A2	splicing	12	21448728	21448728	T	G	NA	NA	NA	splicing	NR	1	1	0	0.00212766	NR	NR	NR	NA	NA	NA	NA	4.13493	29.5
SLCO1A2	exonic	12	21467547	21467547	T	C	NM_021094	c.A271G	p.I91V	nonsynonymous SNV	NR	1	1	0	0.00212766	NR	NR	NR	0.006	benign	1	tolerated	-0.694964	0.02
SLCO1B1	exonic	12	21329761	21329761	G	A	NM_006446	c.G411A	p.S137S	synonymous SNV	rs11045818	65	55	10	0.159574	0.14	0.1128	0.121469	NA	NA	NA	NA	-0.090496	1.492
SLCO1B1	exonic	12	21329813	21329813	C	A	NM_006446	c.C463A	p.P155T	nonsynonymous SNV	rs11045819	65	55	10	0.159574	0.14	0.1166	0.135439	0.01	benign	0.59	tolerated	0.049041	3.412
SLCO1B1	exonic	12	21331549	21331549	T	C	NM_006446	c.T521C	p.V174A	nonsynonymous SNV	rs4149056	73	63	10	0.176596	0.17	0.1294	0.114947	0.996	probably damaging	0	deleterious	2.32797	22.1
SLCO1B1	exonic	12	21391976	21391976	A	C	NM_006446	c.A1929C	p.L643F	nonsynonymous SNV	rs34671512	24	22	2	0.0553191	0.04	0.0463	0.058446	0.005	benign	1	tolerated	0.10154	4.293
SLCO1B1	exonic	12	21355448	21355448	G	A	NM_006446	c.G1159A	p.A387T	nonsynonymous SNV	rs775082787	1	1	0	0.00212766	NR	1.69e-05	NR	0.833	possibly damaging	0.01	deleterious	1.73492	17
SLCO1B1	exonic	12	21350002	21350002	A	C	NM_006446	c.A850C	p.N284H	nonsynonymous SNV	rs779059572	1	1	0	0.00212766	NR	4.12e-05	NR	0.852	possibly damaging	0.08	tolerated	1.03396	13.5
SLCO1B1	exonic	12	21331865	21331865	A	G	NM_006446	c.A638G	p.N213S	nonsynonymous SNV	rs372477451	1	1	0	0.00212766	NR	6.61e-05	0.000231	0.281	benign	0.08	tolerated	0.64256	10.63
SLCO1B1	exonic	12	21331625	21331625	C	T	NM_006446	c.C597T	p.F199F	synonymous SNV	rs2291075	151	104	47	0.421277	0.4	0.3851	0.448947	NA	NA	NA	NA	1.06288	13.67
SLCO1B1	exonic	12	21329738	21329738	A	G	NM_006446	c.A388G	p.N130D	nonsynonymous SNV	rs2306283	149	106	43	0.408511	0.4	0.4795	0.526295	0.003	benign	0.33	tolerated	-0.031938	2.167
SLCO1B1	exonic	12	21331599	21331599	T	C	NM_006446	c.T571C	p.L191L	synonymous SNV	rs4149057	196	106	90	0.608511	0.6	0.526	0.488082	NA	NA	NA	NA	0.152588	5.118
SLCO1B1	exonic	12	21331617	21331617	G	T	NM_006446	c.G589T	p.D197Y	nonsynonymous SNV	NR	1	1	0	0.00212766	NR	NR	NR	1	probably damaging	0	deleterious	3.18968	24.1
SLCO1B1	exonic	12	21329716	21329716	G	A	NM_006446	c.G366A	p.R122R	synonymous SNV	rs756788386	1	1	0	0.00212766	NR	NR	NR	NA	NA	NA	NA	0.834302	12.12
SLCO1B3	exonic	12	21014025	21014025	A	G	NM_001349920	c.A350G	p.N117S	nonsynonymous SNV	rs146623116	2	2	0	0.00425532	0.004	0.0016	0.002314	0.196	benign	0.14	tolerated	0.331056	7.605
SLCO1B3	exonic	12	21028208	21028208	G	C	NM_001349920	c.G683C	p.G228A	nonsynonymous SNV	rs60140950	62	56	6	0.144681	0.17	0.1132	0.114332	0.99	probably damaging	0	deleterious	2.9404	23.5
SLCO1B3	exonic	12	21033804	21033804	A	G	NM_001349920	c.A1263G	p.A421A	synonymous SNV	rs79382866	3	3	0	0.00638298	0.01	0.0049	0.004998	NA	NA	NA	NA	0.151851	5.106
SLCO1B3	exonic	12	21069049	21069049	G	A	NM_001349920	c.G1893A	p.S631S	synonymous SNV	rs60571683	26	26	0	0.0553191	0.04	0.0373	0.043441	NA	NA	NA	NA	-0.475552	0.105
SLCO1B3	exonic	12	21015724	21015724	C	T	NM_001349920	c.C579T	p.V193V	synonymous SNV	rs369915589	1	1	0	0.00212766	NR	1.65e-05	7.7e-05	NA	NA	NA	NA	0.719814	11.24
SLCO1B3	exonic	12	21014062	21014062	A	G	NM_001349920	c.A387G	p.I129M	nonsynonymous SNV	rs748685876	1	1	0	0.00212766	NR	3.41e-05	NR	0.062	benign	0.11	tolerated	0.692179	11.03
SLCO1B3	exonic	12	21036502	21036502	A	G	NM_001349920	c.A1564G	p.T522A	nonsynonymous SNV	rs144378120	1	1	0	0.00212766	NR	0.0002	0.000231	0.003	benign	0	deleterious	0.519914	9.566
SLCO1B3	exonic	12	21007976	21007976	C	T	NM_001349920	c.C15T	p.A5A	synonymous SNV	rs144143469	1	1	0	0.00212766	NR	0.0003	0.000308	NA	NA	NA	NA	0.361838	7.966
SLCO1B3	exonic	12	21033823	21033823	C	T	NM_001349920	c.C1282T	p.L428F	nonsynonymous SNV	rs61736817	1	1	0	0.00212766	NR	0.0005	0.000692	0.05	benign	0.93	tolerated	1.19315	14.4
SLCO1B3	exonic	12	21054393	21054393	A	T	NM_001349920	c.A1773T	p.V591V	synonymous SNV	rs143827641	1	1	0	0.00212766	NR	0.0022	0.000308	NA	NA	NA	NA	0.19686	5.796
SLCO1B3	exonic	12	21069023	21069023	T	A	NM_001349920	c.T1867A	p.F623I	nonsynonymous SNV	NR	1	1	0	0.00212766	NR	NR	NR	0	benign	0.04	deleterious	1.00443	13.31
SLCO1B3	exonic	12	21011433	21011433	T	G	NM_001349920	c.T203G	p.L68X	stopgain SNV	NR	1	1	0	0.00212766	NR	NR	NR	NA	NA	NA	NA	7.69436	40
SLCO1B3	exonic	12	21015760	21015760	G	A	NM_001349920	c.G615A	p.M205I	nonsynonymous SNV	rs7311358	227	63	164	0.831915	0.85	0.8044	0.72282	0.007	benign	0.13	tolerated	1.04021	13.54
SLCO1B3	exonic	12	21011480	21011480	T	G	NM_001349920	c.T250G	p.S84A	nonsynonymous SNV	rs4149117	225	61	164	0.82766	0.85	0.8045	0.722931	0	benign	1	tolerated	1.66516	16.59
SLCO1B3	exonic	12	21036411	21036411	A	G	NM_001349920	c.A1473G	p.A491A	synonymous SNV	rs2053098	224	60	164	0.825532	0.85	0.8047	0.723051	NA	NA	NA	NA	-0.519309	0.076
SLCO1B3	exonic	12	21054369	21054369	G	A	NM_001349920	c.G1749A	p.G583G	synonymous SNV	rs3764006	228	47	181	0.870213	0.87	0.8182	0.712364	NA	NA	NA	NA	0.021622	2.961
SLCO1B3	exonic	12	21014035	21014037	ATC	-	NM_001349920	c.360_362del	p.120_121del	nonframeshift deletion	NR	2	2	0	0.00425532	NR	0.0002	NR	NA	NA	NA	NA	NA	NA
SLCO1B7	exonic	12	21201832	21201832	C	T	NM_001009562	c.C1181T	p.T394I	nonsynonymous SNV	rs199934316	1	1	0	0.00212766	0.0013	0.001	0.001163	0.583	possibly damaging	0.02	deleterious	2.93554	23.5
SLCO1B7	exonic	12	21243001	21243001	C	T	NM_001009562	c.C1884T	p.N628N	synonymous SNV	rs73241801	22	20	2	0.0510638	0.06	0.089	0.046581	NA	NA	NA	NA	-0.311817	0.336
SLCO1B7	exonic	12	21174497	21174497	G	A	NM_001009562	c.G321A	p.P107P	synonymous SNV	rs140440781	1	1	0	0.00212766	0.0026	0.0032	0.001489	NA	NA	NA	NA	0.226393	6.223
SLCO1B7	exonic	12	21229413	21229413	G	A	NM_001009562	c.G1634A	p.G545E	nonsynonymous SNV	rs188817665	3	3	0	0.00638298	0.004	0.0077	0.005228	1	probably damaging	0.01	deleterious	2.96926	23.6
SLCO1B7	exonic	12	21242854	21242854	C	T	NM_001009562	c.C1737T	p.F579F	synonymous SNV	rs182332280	4	4	0	0.00851064	0.01	0.0025	0.004318	NA	NA	NA	NA	-0.626001	0.034
SLCO1B7	exonic	12	21196424	21196424	T	A	NM_001009562	c.T743A	p.F248Y	nonsynonymous SNV	rs11045676	77	66	11	0.187234	0.19	0.1387	0.145288	0.063	benign	0.23	tolerated	0.116289	4.536
SLCO1B7	exonic	12	21207389	21207389	T	C	NM_001009562	c.T1360C	p.F454L	nonsynonymous SNV	rs11045699	77	66	11	0.187234	0.18	0.1408	0.143779	0.858	possibly damaging	0.02	deleterious	2.84687	23.3
SLCO1B7	exonic	12	21200089	21200089	A	G	NM_001009562	c.A932G	p.Y311C	nonsynonymous SNV	rs11045681	77	65	12	0.189362	0.18	0.1611	0.144001	0.967	probably damaging	0	deleterious	2.79521	23.2
SLCO1B7	exonic	12	21174496	21174496	C	T	NM_001009562	c.C320T	p.P107L	nonsynonymous SNV	rs12824121	11	11	0	0.0234043	0.02	0.02	0.012622	0.007	benign	0.7	tolerated	0.445162	8.856
SLCO1B7	exonic	12	21242911	21242911	T	A	NM_001009562	c.T1794A	p.F598L	nonsynonymous SNV	rs200519879	1	1	0	0.00212766	NR	0.0001	0.00033	0.007	benign	0.17	tolerated	0.553448	9.864
SLCO1B7	splicing	12	21196511	21196511	G	A	NA	NA	NA	splicing	rs151104329	1	1	0	0.00212766	NR	0.0008	0.000241	NA	NA	NA	NA	2.95585	23.5
SLCO1B7	exonic	12	21196445	21196445	A	C	NM_001009562	c.A764C	p.N255T	nonsynonymous SNV	rs747689882	1	1	0	0.00212766	NR	NR	NR	0.022	benign	0.29	tolerated	0.319834	7.467
SLCO1B7	exonic	12	21201663	21201663	G	A	NM_001009562	c.G1012A	p.A338T	nonsynonymous SNV	rs11045689	197	103	94	0.619149	0.66	0.6716	0.514713	0.012	benign	0.96	tolerated	-0.270619	0.445
SLCO1B7	exonic	12	21176135	21176135	T	C	NM_001009562	c.T500C	p.V167A	nonsynonymous SNV	rs1546308	231	28	203	0.923404	0.95	0.9496	0.948233	0	benign	0.67	tolerated	0.621384	10.45
SLCO2B1	exonic	11	74915572	74915572	C	G	NM_001145212	c.C1645G	p.Q549E	nonsynonymous SNV	rs140987364	1	1	0	0.00212766	0.0013	0.0004	0.000385	0	benign	0.15	tolerated	1.51295	15.87
SLCO2B1	exonic	11	74907582	74907582	C	T	NM_001145212	c.C1025T	p.S342F	nonsynonymous SNV	rs2306168	22	20	2	0.0510638	0.02	0.0809	0.128985	0	benign	0.76	tolerated	1.01928	13.41
SLCO2B1	exonic	11	74880370	74880370	G	A	NM_001145212	c.G169A	p.V57M	nonsynonymous SNV	rs35199625	6	6	0	0.012766	0.01	0.0204	0.008086	0.894	possibly damaging	0	deleterious	2.6491	22.9
SLCO2B1	exonic	11	74873755	74873763	CACAGAAAA	-	NM_001145211	c.6_14del	p.2_5del	nonframeshift deletion	rs72408262	9	9	0	0.0191489	0.01	0.0324	NR	NA	NA	NA	NA	NA	NA
SLCO2B1	exonic	11	74883559	74883559	G	A	NM_001145212	c.G485A	p.R162H	nonsynonymous SNV	rs78825186	12	12	0	0.0255319	0.02	0.0158	0.015786	0	benign	0.53	tolerated	0.562666	9.945
SLCO2B1	exonic	11	74907721	74907721	C	T	NM_001145212	c.C1164T	p.S388S	synonymous SNV	rs61555831	13	12	1	0.0297872	0.02	0.0359	0.078931	NA	NA	NA	NA	0.770256	11.64
SLCO2B1	exonic	11	74883577	74883577	G	A	NM_001145212	c.G503A	p.R168Q	nonsynonymous SNV	rs12422149	28	26	2	0.0638298	0.1	0.1735	0.098414	0.029	benign	0.39	tolerated	0.37764	8.144
SLCO2B1	exonic	11	74880357	74880357	G	A	NM_001145212	c.G156A	p.Q52Q	synonymous SNV	rs75987864	16	16	0	0.0340426	0.03	0.0191	0.017557	NA	NA	NA	NA	0.769704	11.63
SLCO2B1	exonic	11	74883604	74883604	C	T	NM_001145212	c.C530T	p.P177L	nonsynonymous SNV	rs779228894	1	1	0	0.00212766	NR	1.67e-05	NR	0.023	benign	0.13	tolerated	0.426909	8.671
SLCO2B1	exonic	11	74876963	74876963	G	A	NM_001145211	c.G351A	p.S117S	synonymous SNV	rs139600325	1	1	0	0.00212766	NR	2.47e-05	7.7e-05	NA	NA	NA	NA	-0.02484	2.263
SLCO2B1	exonic	11	74915449	74915449	A	G	NM_001145212	c.A1522G	p.I508V	nonsynonymous SNV	rs146573945	1	1	0	0.00212766	NR	2.58e-05	7.7e-05	0.003	benign	0.09	tolerated	1.31173	14.97
SLCO2B1	exonic	11	74904427	74904427	G	A	NM_001145212	c.G808A	p.G270S	nonsynonymous SNV	rs111782322	1	1	0	0.00212766	NR	5.77e-05	NR	1	probably damaging	0	deleterious	3.32391	24.5
SLCO2B1	exonic	11	74904293	74904293	G	A	NM_001145212	c.G674A	p.R225H	nonsynonymous SNV	rs141975187	1	1	0	0.00212766	NR	8.36e-05	0.000154	0.997	probably damaging	0.01	deleterious	3.77104	26.3
SLCO2B1	exonic	11	74899257	74899257	A	C	NM_001145212	c.A617C	p.N206T	nonsynonymous SNV	rs147131265	1	1	0	0.00212766	NR	0.0001	NR	0.186	benign	0.07	tolerated	2.26826	21.8
SLCO2B1	exonic	11	74907651	74907651	G	A	NM_001145212	c.G1094A	p.R365H	nonsynonymous SNV	rs140407559	1	1	0	0.00212766	NR	0.0005	0.000616	0.003	benign	0.36	tolerated	0.20502	5.916
SLCO2B1	exonic	11	74883453	74883453	C	A	NM_001145212	c.C379A	p.R127R	synonymous SNV	rs75431210	1	1	0	0.00212766	NR	0.0009	0.001309	NA	NA	NA	NA	0.736459	11.38
SLCO2B1	exonic	11	74911397	74911397	T	C	NM_001145212	c.T1296C	p.C432C	synonymous SNV	rs12278213	1	1	0	0.00212766	NR	0.0011	0.003234	NA	NA	NA	NA	0.021733	2.963
SLCO2B1	exonic	11	74883614	74883614	G	A	NM_001145212	c.G540A	p.K180K	synonymous SNV	rs143547556	2	2	0	0.00425532	NR	0.0005	0.00077	NA	NA	NA	NA	0.585378	10.15
SLCO2B1	exonic	11	74904362	74904362	T	C	NM_001145212	c.T743C	p.I248T	nonsynonymous SNV	rs1621378	235	0	235	1	1	1	NR	0	benign	1	tolerated	0.942001	12.89
SULT1A1	exonic	16	28620120	28620120	C	T	NM_177534	c.G57A	p.P19P	synonymous SNV	rs34513973	28	28	0	0.0595745	0.04	0.0633	0.036138	NA	NA	NA	NA	0.024299	3.004
SULT1A1	exonic	16	28617472	28617472	G	A	NM_177536	c.C446T	p.T149M	nonsynonymous SNV	rs150459557	3	3	0	0.00638298	0.004	0.0029	0.002926	0.999	probably damaging	0	deleterious	2.25108	21.7
SULT1A1	exonic	16	28617507	28617507	C	T	NM_177536	c.G411A	p.L137L	synonymous SNV	rs41278160	12	12	0	0.0255319	0.03	0.0356	0.02032	NA	NA	NA	NA	0.402925	8.42
SULT1A1	exonic	16	28617514	28617514	C	T	NM_177536	c.G404A	p.R135H	nonsynonymous SNV	rs1042028	69	51	18	0.185106	0.31	0.2208	0.240111	0.056	benign	0.03	deleterious	2.49804	22.6
SULT1A1	exonic	16	28617552	28617552	C	G	NM_177536	c.G366C	p.P122P	synonymous SNV	rs3176926	90	59	31	0.257447	0.28	0.2928	NR	NA	NA	NA	NA	-0.037097	2.099
SULT1A1	exonic	16	28617422	28617422	G	C	NM_177536	c.C496G	p.P166A	nonsynonymous SNV	rs201532344	1	1	0	0.00212766	NR	1.65e-05	NR	0.075	benign	0.02	deleterious	0.788689	11.78
SULT1A1	exonic	16	28619920	28619920	A	G	NM_177534	c.T153C	p.T51T	synonymous SNV	rs1126446	142	109	33	0.37234	0.25	0.3516	0.281207	NA	NA	NA	NA	0.170619	5.397
SULT1A1	exonic	16	28619911	28619911	T	C	NM_177534	c.A162G	p.V54V	synonymous SNV	rs1126447	143	110	33	0.374468	0.3	0.3523	0.291596	NA	NA	NA	NA	0.234018	6.331
SULT1A1	exonic	16	28619685	28619685	G	A	NM_177534	c.C299T	p.P100L	nonsynonymous SNV	rs142537541	1	1	0	0.00212766	NR	0.0003	0.000539	0.166	benign	0.01	deleterious	1.68935	16.73
SULT1A1	exonic	16	28618363	28618363	T	C	NM_177536	c.A174G	p.A58A	synonymous SNV	rs1042000	1	1	0	0.00212766	NR	0.0021	0.000693	NA	NA	NA	NA	-0.203995	0.696
SULT1A1	exonic	16	28619612	28619612	C	A	NM_177534	c.G372T	p.K124N	nonsynonymous SNV	rs1321148248	1	1	0	0.00212766	NR	NR	NR	0.993	probably damaging	0	deleterious	3.60135	25.5
SULT1A1	exonic	16	28617254	28617254	C	G	NM_177536	c.G542C	p.G181A	nonsynonymous SNV	rs376524943	2	2	0	0.00425532	NR	0.0007	0.000632	0.998	probably damaging	0	deleterious	3.76712	26.2
SULT1A1	exonic	16	28617485	28617485	C	T	NM_177536	c.G433A	p.V145M	nonsynonymous SNV	rs1801030	232	1	231	0.985106	0.96	0.9714	0.872863	0.119	benign	0.04	deleterious	1.37452	15.26
TPMT	exonic	6	18139941	18139941	G	A	NM_000367	c.C374T	p.S125L	nonsynonymous SNV	rs200220210	1	1	0	0.00212766	0.0013	0.0001	0.000154	0.363	benign	0.03	deleterious	3.10936	23.9
TPMT	exonic	6	18143955	18143955	C	G	NM_000367	c.G238C	p.A80P	nonsynonymous SNV	rs1800462	1	1	0	0.00212766	0.004	0.0014	0.001538	0.99	probably damaging	0	deleterious	3.74589	26.1
TPMT	exonic	6	18143854	18143854	G	A	NM_000367	c.C339T	p.T113T	synonymous SNV	rs17839843	6	5	1	0.0148936	0.01	0.0057	0.006535	NA	NA	NA	NA	-0.11715	1.249
TPMT	exonic	6	18139228	18139228	C	T	NM_000367	c.G460A	p.A154T	nonsynonymous SNV	rs1800460	20	20	0	0.0425532	0.03	0.0275	0.028222	0.808	possibly damaging	0	deleterious	2.88792	23.4
TPMT	exonic	6	18130918	18130918	T	C	NM_001346818	c.A674G	p.Y225C	nonsynonymous SNV	rs1142345	21	21	0	0.0446809	0.03	0.0367	0.045427	0.998	probably damaging	0	deleterious	4.06686	28.7
TPMT	exonic	6	18149254	18149254	G	A	NM_000367	c.C105T	p.N35N	synonymous SNV	rs367678410	1	1	0	0.00212766	NR	1.65e-05	NR	NA	NA	NA	NA	0.20297	5.886
TPMT	exonic	6	18143837	18143837	T	G	NM_000367	c.A356C	p.K119T	nonsynonymous SNV	rs151149760	1	1	0	0.00212766	NR	0.0003	0.000154	0.989	probably damaging	0	deleterious	3.25976	24.3
TPMT	exonic	6	18139214	18139214	G	A	NM_000367	c.C474T	p.I158I	synonymous SNV	rs2842934	219	81	138	0.759574	0.78	0.7633	0.794294	NA	NA	NA	NA	0.384414	8.219
TYMP	exonic	22	50964255	50964255	C	T	NM_001113756	c.G1393A	p.A465T	nonsynonymous SNV	rs112723255	34	33	1	0.0744681	0.06	0.0545	0.03784	0.224	benign	0.54	tolerated	1.79865	17.44
TYMP	exonic	22	50964236	50964236	G	A	NM_001113756	c.C1412T	p.S471L	nonsynonymous SNV	rs11479	32	31	1	0.0702128	0.08	0.1393	0.068358	0.781	possibly damaging	0.15	tolerated	2.9076	23.4
TYMP	exonic	22	50964446	50964446	A	T	NM_001113756	c.T1284A	p.G428G	synonymous SNV	rs1138404	41	38	3	0.093617	0.07	0.177	NR	NA	NA	NA	NA	0.916331	12.71
TYMP	exonic	22	50965074	50965074	C	T	NM_001113756	c.G859A	p.V287M	nonsynonymous SNV	rs781064742	1	1	0	0.00212766	NR	0	NR	0.95	probably damaging	0	deleterious	3.51946	25.2
TYMP	exonic	22	50968111	50968111	C	T	NM_001113756	c.G28A	p.G10R	nonsynonymous SNV	rs377572658	1	1	0	0.00212766	NR	3.05e-05	7.7e-05	0	benign	0.5	tolerated	0.131195	4.778
TYMP	exonic	22	50964247	50964247	G	A	NM_001113756	c.C1401T	p.F467F	synonymous SNV	rs1061205	1	1	0	0.00212766	NR	3.26e-05	NR	NA	NA	NA	NA	0.898555	12.59
TYMP	exonic	22	50965683	50965683	C	T	NM_001113756	c.G676A	p.G226R	nonsynonymous SNV	rs200497106	1	1	0	0.00212766	NR	9.18e-05	0.000154	0.012	benign	0.23	tolerated	1.72524	16.94
TYMP	exonic	22	50967581	50967581	G	A	NM_001113756	c.C401T	p.A134V	nonsynonymous SNV	rs199901350	1	1	0	0.00212766	NR	0.0004	0.000308	1	probably damaging	0.01	deleterious	4.20886	31
TYMP	exonic	22	50964488	50964488	C	T	NM_001113756	c.G1242A	p.P414P	synonymous SNV	rs1013301590	1	1	0	0.00212766	NR	NR	NR	NA	NA	NA	NA	0.980148	13.15
TYMP	exonic	22	50964862	50964862	G	A	NM_001113756	c.C972T	p.A324A	synonymous SNV	rs131804	175	107	68	0.517021	0.56	0.6721	0.630485	NA	NA	NA	NA	0.585612	10.15
TYMS	exonic	18	672934	672934	T	G	NM_001071	c.T879G	p.A293A	synonymous SNV	rs61749935	1	1	0	0.00212766	0.0013	0.0006	0.000308	NA	NA	NA	NA	1.15548	14.2
TYMS	exonic	18	657785	657785	C	T	NM_001071	c.C43T	p.P15S	nonsynonymous SNV	rs188268314	8	8	0	0.0170213	0.01	0.0104	0.001261	0.015	benign	0.07	tolerated	0.655825	10.73
TYMS	exonic	18	662316	662316	A	T	NM_001071	c.A450T	p.E150D	nonsynonymous SNV	rs376793375	1	1	0	0.00212766	NR	1.69e-05	7.7e-05	0	benign	0.86	tolerated	0.870629	12.39
TYMS	exonic	18	662164	662164	G	C	NM_001071	c.G298C	p.E100Q	nonsynonymous SNV	rs59755869	1	1	0	0.00212766	NR	0.0006	0.000231	0.061	benign	0.48	tolerated	2.76886	23.1
TYMS	exonic	18	670793	670794	GG	TT	NM_001071	c.658_659TT	NA	nonframeshift substitution	NR	1	1	0	0.00212766	NR	NR	NR	1	probably damaging	0	deleterious	4.23084	31
TYMS	exonic	18	670771	670771	G	C	NM_001071	c.G636C	p.L212L	synonymous SNV	NR	1	1	0	0.00212766	NR	NR	NR	NA	NA	NA	NA	1.92821	18.52
TYMS	exonic	18	670778	670778	A	C	NM_001071	c.A643C	p.R215R	synonymous SNV	rs1344969067	1	1	0	0.00212766	NR	NR	NR	NA	NA	NA	NA	1.49983	15.81
TYMS	exonic	18	670801	670801	T	C	NM_001071	c.T666C	p.G222G	synonymous SNV	rs1330918957	1	1	0	0.00212766	NR	NR	NR	NA	NA	NA	NA	0.194932	5.767
TYMS	exonic	18	670807	670807	T	G	NM_001071	c.T672G	p.P224P	synonymous SNV	rs1411384517	1	1	0	0.00212766	NR	NR	NR	NA	NA	NA	NA	0.898057	12.58
UGT1A1	exonic	2	234676903	234676903	T	C	NM_000463	c.T1122C	p.G374G	synonymous SNV	rs139698110	3	3	0	0.00638298	0.0013	0.0011	0.001615	NA	NA	NA	NA	0.679385	10.92
UGT1A1	exonic	2	234669473	234669473	A	G	NM_000463	c.A540G	p.E180E	synonymous SNV	rs148755655	1	1	0	0.00212766	0.01	0.0015	0.002153	NA	NA	NA	NA	0.709372	11.16
UGT1A1	UTR5	2	234668881	234668882	TA	TA	NA	NA	NA	UTR5	rs3064744	129	109	20	0.317021	0.292	NR	NR	NA	NA	NA	NA	NA	NA
UGT1A1	intronic	2	234668570	234668570	C	T	NA	NA	NA	intronic	rs887829	132	110	22	0.32766	0.3	NR	NR	NA	NA	NA	NA	0.116729	4.544
UGT1A1	intronic	2	234665659	234665659	T	G	NA	NA	NA	intronic	rs4124874	169	113	56	0.478723	0.41	NR	NR	NA	NA	NA	NA	0.237237	6.376
UGT1A1	exonic	2	234669619	234669619	C	A	NM_000463	c.C686A	p.P229Q	nonsynonymous SNV	rs35350960	1	1	0	0.00212766	NR	0.0014	NR	0.339	benign	0.23	tolerated	1.03107	13.48
UGT1A4	exonic	2	234628270	234628270	G	A	NM_007120	c.G804A	p.P268P	synonymous SNV	rs3732217	34	33	1	0.0744681	0.05	0.0877	0.066605	NA	NA	NA	NA	0.912933	12.69
UGT1A4	exonic	2	234627616	234627616	G	C	NM_007120	c.G150C	p.E50D	nonsynonymous SNV	rs45510694	1	1	0	0.00212766	0.0026	0.0006	0.000615	0.029	benign	0.04	deleterious	1.11188	13.96
UGT1A4	exonic	2	234627914	234627914	T	C	NM_007120	c.T448C	p.L150L	synonymous SNV	rs12468274	35	34	1	0.0765957	0.06	0.0936	0.067892	NA	NA	NA	NA	0.003133	2.671
UGT1A4	exonic	2	234628241	234628241	G	C	NM_007120	c.G775C	p.G259R	nonsynonymous SNV	rs200363835	1	1	0	0.00212766	0.0026	0.0048	NR	0.018	benign	0.23	tolerated	-0.694001	0.02
UGT1A4	exonic	2	234627608	234627608	T	G	NM_007120	c.T142G	p.L48V	nonsynonymous SNV	rs2011425	44	41	3	0.1	0.09	0.1159	0.08819	0.003	benign	1	tolerated	0.163136	5.282
UGT1A4	exonic	2	234628249	234628249	T	C	NM_007120	c.T783C	p.F261F	synonymous SNV	rs138347224	1	1	0	0.00212766	0.02	0.0049	NR	NA	NA	NA	NA	1.28004	14.83
UGT1A4	exonic	2	234627536	234627536	C	A	NM_007120	c.C70A	p.P24T	nonsynonymous SNV	rs6755571	32	29	3	0.0744681	0.05	0.0368	0.042365	0.158	benign	0.63	tolerated	0.074138	3.834
UGT1A4	exonic	2	234627800	234627800	A	G	NM_007120	c.A334G	p.R112G	nonsynonymous SNV	rs764097812	1	1	0	0.00212766	NR	1.65e-05	NR	0.04	benign	0.25	tolerated	-0.251851	0.505
UGT1A4	exonic	2	234627761	234627761	G	C	NM_007120	c.G295C	p.G99R	nonsynonymous SNV	rs774010631	1	1	0	0.00212766	NR	3.3e-05	NR	0.003	benign	0.59	tolerated	-1.16198	0.001
UGT1A4	exonic	2	234628225	234628225	C	T	NM_007120	c.C759T	p.S253S	synonymous SNV	rs112157197	1	1	0	0.00212766	NR	8.24e-05	NR	NA	NA	NA	NA	-0.635057	0.032
UGT1A4	exonic	2	234627606	234627606	C	T	NM_007120	c.C140T	p.A47V	nonsynonymous SNV	rs140860588	1	1	0	0.00212766	NR	9.89e-05	7.7e-05	0.005	benign	1	tolerated	-0.161523	0.925
UGT1A4	exonic	2	234627701	234627701	G	A	NM_007120	c.G235A	p.A79T	nonsynonymous SNV	rs150934066	1	1	0	0.00212766	NR	0.0012	0.001461	0	benign	1	tolerated	0.003063	2.67
UGT1A4	exonic	2	234628292	234628292	A	C	NM_007120	c.A826C	p.I276L	nonsynonymous SNV	rs147342917	1	1	0	0.00212766	NR	0.0017	0.002308	0.888	possibly damaging	0.01	deleterious	2.22868	21.6
UGT1A4	exonic	2	234628144	234628144	T	A	NM_007120	c.T678A	p.T226T	synonymous SNV	NR	1	1	0	0.00212766	NR	NR	NR	NA	NA	NA	NA	-0.123246	1.198
UGT1A4	exonic	2	234627937	234627937	T	C	NM_007120	c.T471C	p.C157C	synonymous SNV	rs2011404	225	67	158	0.814894	0.82	0.8664	0.872905	NA	NA	NA	NA	-0.099904	1.402
UGT1A4	exonic	2	234627508	234627508	A	G	NM_007120	c.A42G	p.T14T	synonymous SNV	rs62191899	2	2	0	0.00425532	NR	0.0021	0.001384	NA	NA	NA	NA	-0.139693	1.072
UGT1A6	exonic	2	234602277	234602277	G	T	NM_001072	c.G627T	p.V209V	synonymous SNV	rs17863783	6	6	0	0.012766	0.02	0.0384	0.056359	NA	NA	NA	NA	0.511592	9.49
UGT1A6	exonic	2	234602191	234602191	A	G	NM_001072	c.A541G	p.T181A	nonsynonymous SNV	rs2070959	129	105	24	0.325532	0.31	0.3133	0.304629	0	benign	0.5	tolerated	-0.177685	0.83
UGT1A6	exonic	2	234602202	234602202	A	C	NM_001072	c.A552C	p.R184S	nonsynonymous SNV	rs1105879	132	105	27	0.338298	0.33	0.3457	0.33992	0.103	benign	0.02	deleterious	1.27752	14.81
UGT1A6	exonic	2	234601965	234601965	A	G	NM_001072	c.A315G	p.L105L	synonymous SNV	rs1105880	132	105	27	0.338298	0.33	0.3519	0.360526	NA	NA	NA	NA	0.399411	8.382
UGT1A6	exonic	2	234601669	234601669	T	G	NM_001072	c.T19G	p.S7A	nonsynonymous SNV	rs6759892	153	108	45	0.421277	0.38	0.3901	0.404198	0	benign	1	tolerated	0.171865	5.417
UGT1A8	exonic	2	234526784	234526784	C	T	NM_019076	c.C431T	p.A144V	nonsynonymous SNV	rs17862841	1	1	0	0.00212766	0.01	0.0047	0.004306	0.955	probably damaging	0.33	tolerated	2.41315	22.4
UGT1A8	exonic	2	234527118	234527118	A	G	NM_019076	c.A765G	p.T255T	synonymous SNV	rs1042605	65	58	7	0.153191	0.15	0.1337	0.171921	NA	NA	NA	NA	-0.483574	0.099
UGT1A8	exonic	2	234526794	234526794	T	G	NM_019076	c.T441G	p.L147L	synonymous SNV	rs1042591	8	8	0	0.0170213	0.01	0.0124	0.013302	NA	NA	NA	NA	-0.295499	0.376
UGT1A8	exonic	2	234527183	234527183	G	A	NM_019076	c.G830A	p.C277Y	nonsynonymous SNV	rs17863762	13	13	0	0.0276596	0.02	0.0123	0.016377	1	probably damaging	0	deleterious	3.01316	23.7
UGT1A8	exonic	2	234526871	234526871	C	G	NM_019076	c.C518G	p.A173G	nonsynonymous SNV	rs1042597	93	83	10	0.219149	0.26	0.2674	0.190066	0.116	benign	0	deleterious	0.325322	7.535
UGT1A8	exonic	2	234526975	234526975	C	T	NM_019076	c.C622T	p.R208W	nonsynonymous SNV	rs150087070	1	1	0	0.00212766	NR	0.0002	0.000231	0	benign	0.1	tolerated	-0.127055	1.168
UGT1A8	exonic	2	234526778	234526778	T	C	NM_019076	c.T425C	p.F142S	nonsynonymous SNV	rs745712581	1	1	0	0.00212766	NR	0.0003	NR	0.976	probably damaging	0	deleterious	3.69643	25.9
UGT1A8	exonic	2	234526443	234526443	A	G	NM_019076	c.A90G	p.V30V	synonymous SNV	rs146181115	1	1	0	0.00212766	NR	0.0003	0.000231	NA	NA	NA	NA	0.39565	8.341
UGT1A9	exonic	2	234580805	234580805	G	A	NM_021027	c.G225A	p.K75K	synonymous SNV	rs41264153	3	3	0	0.00638298	0.01	0.0053	0.006151	NA	NA	NA	NA	0.486555	9.258
UGT1A9	exonic	2	234580678	234580678	T	C	NM_021027	c.T98C	p.M33T	nonsynonymous SNV	rs72551330	5	5	0	0.0106383	0.02	0.0109	0.009611	0.201	benign	0.34	tolerated	1.64573	16.49
UGT1A9	exonic	2	234581106	234581106	T	C	NM_021027	c.T526C	p.Y176H	nonsynonymous SNV	rs141811044	1	1	0	0.00212766	NR	0.0001	0.000231	0.012	benign	0.04	deleterious	1.56673	16.11
UGT1A9	exonic	2	234581127	234581127	T	G	NM_021027	c.T547G	p.C183G	nonsynonymous SNV	rs145038612	1	1	0	0.00212766	NR	0.0002	0.000615	0.752	possibly damaging	0.02	deleterious	2.79943	23.2
UGT1A9	exonic	2	234580842	234580842	C	T	NM_021027	c.C262T	p.R88W	nonsynonymous SNV	rs143487779	2	2	0	0.00425532	NR	0.0004	0.000615	0.791	possibly damaging	0.02	deleterious	2.13548	20.7
UGT2B15	exonic	4	69520867	69520867	T	A	NM_001076	c.A1039T	p.T347S	nonsynonymous SNV	rs142948482	1	1	0	0.00212766	0.0013	0.0003	NR	0.012	benign	0.06	tolerated	0.983619	13.17
UGT2B15	exonic	4	69519874	69519874	C	T	NM_001076	c.G1194A	p.A398A	synonymous SNV	rs139060822	1	1	0	0.00212766	0.0026	0.0026	0.00431	NA	NA	NA	NA	-0.884454	0.005
UGT2B15	exonic	4	69519875	69519875	G	A	NM_001076	c.C1193T	p.A398V	nonsynonymous SNV	rs138762595	8	8	0	0.0170213	0.02	0.0155	0.013387	0.137	benign	0.07	tolerated	0.410688	8.502
UGT2B15	exonic	4	69519916	69519916	C	T	NM_001076	c.G1152A	p.A384A	synonymous SNV	rs149314105	9	9	0	0.0191489	0.03	0.0188	0.011925	NA	NA	NA	NA	-0.908417	0.004
UGT2B15	exonic	4	69512908	69512908	C	T	NM_001076	c.G1507A	p.A503T	nonsynonymous SNV	rs370288795	1	1	0	0.00212766	NR	2.47e-05	7.7e-05	0.081	benign	0.17	tolerated	1.1174	13.99
UGT2B15	exonic	4	69536084	69536084	A	C	NM_001076	c.T253G	p.Y85D	nonsynonymous SNV	rs1902023	174	111	63	0.504255	0.48	0.5024	0.502463	0	benign	0.94	tolerated	0.321555	7.489
UGT2B15	exonic	4	69512847	69512847	T	G	NM_001076	c.A1568C	p.K523T	nonsynonymous SNV	rs4148269	206	100	106	0.66383	0.55	0.5459	0.494383	0	benign	1	tolerated	-0.077703	1.622
UGT2B15	exonic	4	69535823	69535823	T	G	NM_001076	c.A514C	p.S172R	nonsynonymous SNV	rs200638397	2	2	0	0.00425532	NR	0.0006	0.000769	0.873	possibly damaging	0	deleterious	2.24113	21.6
UGT2B17	exonic	4	69433866	69433866	G	A	NM_001077	c.C337T	p.L113L	synonymous SNV	rs181177849	1	1	0	0.00212766	0.0013	8.17e-05	NR	NA	NA	NA	NA	-0.619854	0.036
UGT2B17	exonic	4	69403599	69403599	A	G	NM_001077	c.T1337C	p.L446S	nonsynonymous SNV	rs138121512	1	1	0	0.00212766	0.0013	0.0022	0.002994	1	probably damaging	0	deleterious	2.57452	22.7
UGT2B17	exonic	4	69433950	69433950	C	A	NM_001077	c.G253T	p.D85Y	nonsynonymous SNV	rs72551387	5	3	2	0.0148936	0.0026	0.005	0.005008	0.104	benign	0.04	deleterious	0.99394	13.24
UGT2B17	exonic	4	69433763	69433763	T	A	NM_001077	c.A440T	p.D147V	nonsynonymous SNV	rs143522336	1	0	1	0.00425532	0.004	0.006	0.005885	0.997	probably damaging	0	deleterious	2.74597	23.1
UGT2B17	exonic	4	69433938	69433938	A	C	NM_001077	c.T265G	p.F89V	nonsynonymous SNV	rs79242783	1	1	0	0.00212766	0.01	0.013	0.020702	0.003	benign	0.35	tolerated	-1.31535	0.001
UGT2B17	exonic	4	69416556	69416556	T	C	NM_001077	c.A1152G	p.A384A	synonymous SNV	rs13102139	78	33	45	0.261702	0.22	0.289	NR	NA	NA	NA	NA	-0.229023	0.589
UGT2B17	exonic	4	69433714	69433714	C	T	NM_001077	c.G489A	p.E163E	synonymous SNV	rs34664906	116	45	71	0.397872	0.36	0.4171	0.389927	NA	NA	NA	NA	-0.076725	1.632
UGT2B17	exonic	4	69431298	69431298	A	G	NM_001077	c.T865C	p.L289L	synonymous SNV	rs143800988	1	1	0	0.00212766	NR	0.0007	0.000664	NA	NA	NA	NA	-0.327323	0.302
UGT2B17	exonic	4	69433479	69433479	C	G	NM_001077	c.G724C	p.G242R	nonsynonymous SNV	rs145791375	1	1	0	0.00212766	NR	0.0011	0.000663	0.957	probably damaging	0	deleterious	3.45772	24.9
UGT2B17	exonic	4	69417570	69417570	A	G	NM_001077	c.T1065C	p.Y355Y	synonymous SNV	rs28374627	156	44	112	0.570213	0.62	0.6002	0.564113	NA	NA	NA	NA	-0.334585	0.287
UGT2B17	exonic	4	69433932	69433932	T	G	NM_001077	c.A271C	p.M91L	nonsynonymous SNV	NR	1	1	0	0.00212766	NR	NR	NR	0.003	benign	0.34	tolerated	-1.44837	0.001
UGT2B17	exonic	4	69433937	69433937	A	G	NM_001077	c.T266C	p.F89S	nonsynonymous SNV	NR	1	1	0	0.00212766	NR	NR	NR	0.003	benign	0.25	tolerated	-0.251903	0.505
UGT2B17	exonic	4	69433921	69433921	G	A	NM_001077	c.C282T	p.F94F	synonymous SNV	rs201730106	1	0	1	0.00425532	NR	0.0002	NR	NA	NA	NA	NA	-0.711033	0.018
UGT2B17	exonic	4	69433891	69433891	-	T	NM_001077	c.311_312insA	p.N104fs	frameshift insertion	NR	2	2	0	0.00425532	NR	0.002	NR	NA	NA	NA	NA	NA	NA
UGT2B17	exonic	4	69433935	69433935	A	G	NM_001077	c.T268C	p.F90L	nonsynonymous SNV	NR	2	1	1	0.00638298	NR	NR	NR	0.001	benign	0.58	tolerated	-0.547915	0.062
UGT2B7	exonic	4	69962375	69962375	T	C	NM_001074	c.T137C	p.L46P	nonsynonymous SNV	rs61361928	2	2	0	0.00425532	0.004	0.0027	0.003921	1	probably damaging	0	deleterious	1.95482	18.77
UGT2B7	exonic	4	69962610	69962610	A	G	NM_001074	c.A372G	p.R124R	synonymous SNV	rs28365063	49	47	2	0.108511	0.19	0.1572	0.141656	NA	NA	NA	NA	-0.096514	1.433
UGT2B7	exonic	4	69964271	69964271	A	G	NM_001074	c.A735G	p.T245T	synonymous SNV	rs28365062	63	58	5	0.144681	0.15	0.1666	0.140089	NA	NA	NA	NA	-0.182674	0.803
UGT2B7	exonic	4	69972952	69972952	C	T	NM_001074	c.C1062T	p.Y354Y	synonymous SNV	rs4348159	63	58	5	0.144681	0.13	0.1726	0.163232	NA	NA	NA	NA	-0.634985	0.032
UGT2B7	exonic	4	69973921	69973921	C	T	NM_001074	c.C1191T	p.A397A	synonymous SNV	rs57913007	15	15	0	0.0319149	0.03	0.0276	0.03583	NA	NA	NA	NA	-0.638994	0.031
UGT2B7	exonic	4	69964391	69964391	C	A	NM_001074	c.C855A	p.A285A	synonymous SNV	rs34661811	16	16	0	0.0340426	0.03	0.0277	0.035912	NA	NA	NA	NA	1.14842	14.16
UGT2B7	exonic	4	69978184	69978184	G	T	NM_001330719	c.G1100T	p.R367I	nonsynonymous SNV	rs145217059	1	1	0	0.00212766	NR	0.0005	0.000461	0.017	benign	0.03	deleterious	1.74925	17.09
UGT2B7	exonic	4	69972949	69972949	C	G	NM_001074	c.C1059G	p.L353L	synonymous SNV	rs4292394	160	122	38	0.421277	0.47	0.5575	0.572428	NA	NA	NA	NA	-0.489542	0.095
UGT2B7	exonic	4	69962543	69962543	A	C	NM_001074	c.A305C	p.K102T	nonsynonymous SNV	rs1298255495	1	1	0	0.00212766	NR	NR	NR	0.093	benign	0.17	tolerated	0.774321	11.67
UGT2B7	exonic	4	69962590	69962590	A	G	NM_001074	c.A352G	p.I118V	nonsynonymous SNV	rs1345425335	1	1	0	0.00212766	NR	NR	NR	0	benign	0.2	tolerated	-0.845634	0.006
UGT2B7	exonic	4	69973946	69973946	A	G	NM_001074	c.A1216G	p.M406V	nonsynonymous SNV	NR	1	1	0	0.00212766	NR	NR	NR	0.028	benign	0.08	tolerated	0.590492	10.19
UGT2B7	exonic	4	69964337	69964338	AT	TC	NM_001074	c.801_802TC	NA	nonframeshift substitution	rs386675647	160	123	37	0.419149	NR	NR	NR	NA	NA	NA	NA	0.807545	11.92
VDR	exonic	12	48240233	48240233	G	A	NM_000376	c.C909T	p.A303A	synonymous SNV	rs12721365	2	2	0	0.00425532	0.0026	0.0034	0.002312	NA	NA	NA	NA	-0.194513	0.742
VDR	exonic	12	48272840	48272840	G	A	NM_000376	c.C57T	p.N19N	synonymous SNV	rs2228572	12	12	0	0.0255319	0.03	0.0219	0.032523	NA	NA	NA	NA	0.339136	7.702
VDR	intergenic	12	48302545	48302545	C	T	NA	NA	NA	intergenic	rs11568820	74	64	10	0.178723	0.23	NR	NR	NA	NA	NA	NA	-0.089891	1.498
VDR	intergenic	12	48299826	48299826	T	C	NA	NA	NA	intergenic	rs4516035	156	111	45	0.42766	0.43	NR	NR	NA	NA	NA	NA	0.281686	6.973
VDR	exonic	12	48238757	48238757	A	G	NM_000376	c.T1056C	p.I352I	synonymous SNV	rs731236	154	117	37	0.406383	0.4	0.3338	0.355374	NA	NA	NA	NA	-0.429629	0.146
VDR	exonic	12	48272832	48272832	C	T	NM_000376	c.G65A	p.R22Q	nonsynonymous SNV	rs201676749	1	1	0	0.00212766	NR	3.3e-05	NR	0.965	probably damaging	0.38	tolerated	3.39675	24.7
VDR	exonic	12	48238597	48238597	A	T	NM_000376	c.T1216A	p.F406I	nonsynonymous SNV	rs1245498873	1	1	0	0.00212766	NR	NR	NR	0.713	possibly damaging	1	tolerated	2.60107	22.8
VDR	exonic	12	48258908	48258908	G	T	NM_000376	c.C199A	p.R67S	nonsynonymous SNV	rs369248365	1	1	0	0.00212766	NR	NR	NR	0.052	benign	0.45	tolerated	2.42735	22.4
VDR	exonic	12	48272895	48272895	A	G	NM_000376	c.T2C	p.M1T	nonsynonymous SNV	rs2228570	197	105	92	0.614894	0.6	0.6376	0.673151	0.848	possibly damaging	0.02	deleterious	3.13885	24
VDR	exonic	12	48240209	48240209	C	T	NM_000376	c.G933A	p.E311E	synonymous SNV	rs150775215	2	2	0	0.00425532	NR	0.0037	0.001924	NA	NA	NA	NA	0.638604	10.59
VKORC1	exonic	16	31105922	31105922	G	A	NM_001311311	c.C129T	p.C43C	synonymous SNV	rs61742233	3	2	1	0.00851064	0.0013	0.0037	0.003409	NA	NA	NA	NA	2.53427	22.6
VKORC1	exonic	16	31106015	31106015	C	T	NM_001311311	c.G36A	p.R12R	synonymous SNV	rs55894764	4	4	0	0.00851064	0.03	0.0177	0.008189	NA	NA	NA	NA	1.64007	16.46
VKORC1	UTR3	16	31102321	31102321	C	T	NA	NA	NA	UTR3	rs7294	141	102	39	0.382979	0.35	NR	NR	NA	NA	NA	NA	0.036748	3.208
VKORC1	intronic	16	31104878	31104878	G	A	NA	NA	NA	intronic	rs9934438	144	102	42	0.395745	0.4	NR	NR	NA	NA	NA	NA	0.771142	11.64
VKORC1	intergenic	16	31107689	31107689	C	T	NA	NA	NA	intergenic	rs9923231	144	102	42	0.395745	0.4	NR	NR	NA	NA	NA	NA	-0.008461	2.497
VKORC1	exonic	16	31104714	31104714	G	A	NM_001311311	c.C202T	p.H68Y	nonsynonymous SNV	rs145273772	1	1	0	0.00212766	NR	0.0005	0.000462	0.209	benign	1	tolerated	2.1023	20.4
VKORC1	exonic	16	31104133	31104133	C	T	NM_001311311	c.G338A	p.S113N	nonsynonymous SNV	rs908960577	1	1	0	0.00212766	NR	NR	NR	NA	NA	NA	NA	0.158813	5.215
VKORC1	exonic	16	31102589	31102589	G	A	NM_206824	c.C248T	p.P83L	nonsynonymous SNV	rs7200749	2	2	0	0.00425532	NR	0.0191	0.064568	NA	NA	NA	NA	1.98932	19.1
